# Supplementary material for: ROCK signaling promotes collagen remodeling to facilitate invasive pancreatic ductal adenocarcinoma tumor cell growth
Source: EMBO Mol Med. 2016 Dec 28;9(2):198–218. doi: 10.15252/emmm.201606743 (PMC5286371; doi:10.15252/emmm.201606743)
Supplement: Supplementary file 3 — Dataset EV1 [file EMMM-9-198-s003.xlsx]

## Sheet: ROCK1_FDR<5%
symbol	D2_log2FoldChange(ROCK1_4HT_vs_GFP_4HT)	D2_FoldChange(ROCK1_4HT_vs_GFP_4HT)	D2_log10FoldChange(ROCK1_4HT_vs_GFP_4HT)	D2_padj(ROCK1_4HT_vs_GFP_4HT)	D2_-log10padj(ROCK1_4HT_vs_GFP_4HT)
Mmp10	4.45614	21.9498	1.34143	2.94825e-20	19.5304
Mmp13	3.4053	10.5949	1.0251	6.06101e-26	25.2175
Ptgs2	3.36814	10.3255	1.01391	3.62805e-105	104.44
Tnc	3.02268	8.12675	0.909917	2.72049e-12	11.5654
Tnip3	2.87121	7.31681	0.864322	3.63666e-19	18.4393
Ly6c1	2.82047	7.06394	0.849047	1.17973e-07	6.92822
Ptpn5	2.77306	6.83556	0.834774	7.3206e-11	10.1355
Atf3	2.74826	6.71906	0.827308	7.16706e-70	69.1447
Slc16a3	2.56231	5.90654	0.771333	6.31007e-38	37.2
Spn	2.49951	5.65492	0.752427	5.9225e-07	6.22749
Il18rap	2.48683	5.60543	0.748609	2.24796e-39	38.6482
Creb5	2.45531	5.4843	0.739121	1.49042e-13	12.8267
Zfp365	2.35753	5.12493	0.709688	4.01627e-06	5.39618
Glrp1	2.34294	5.07334	0.705294	3.08689e-06	5.51048
Bcl2l15	2.33295	5.03835	0.702288	1.24848e-12	11.9036
Osmr	2.23676	4.71339	0.673333	3.77891e-16	15.4226
Pgf	2.23496	4.70751	0.672791	4.68712e-21	20.3291
Chrna1	2.22369	4.67085	0.669396	8.82852e-08	7.05411
Fat2	2.20184	4.60065	0.66282	1.53593e-19	18.8136
Chac1	2.08261	4.23573	0.626929	1.10734e-40	39.9557
Tigit	2.07086	4.20137	0.623391	4.10526e-45	44.3867
Anks1b	2.06988	4.19852	0.623096	5.99816e-19	18.222
Fgf13	2.04098	4.11524	0.614395	2.22058e-09	8.65353
Prss22	2.02801	4.07843	0.610493	1.81786e-30	29.7404
C3ar1	1.99623	3.98956	0.600925	3.86321e-09	8.41305
Mrc1	1.98474	3.95792	0.597467	1.26892e-39	38.8966
Gm6634	1.97551	3.93267	0.594688	1.61909e-05	4.79073
Plxna4	1.96045	3.89183	0.590153	1.00598e-09	8.99741
Areg	1.93925	3.83505	0.583771	7.95175e-43	42.0995
Tmem252	1.93599	3.82641	0.582791	2.29698e-09	8.63884
Gm1045	1.93432	3.82199	0.58229	1.95058e-09	8.70984
Selp	1.91474	3.77046	0.576395	7.38407e-06	5.1317
Zeb2	1.90344	3.74104	0.572993	7.01733e-15	14.1538
Atp1a2	1.90071	3.73398	0.572172	4.0376e-05	4.39388
Inhba	1.89555	3.72063	0.570616	1.47727e-06	5.83054
Atp6v0a4	1.87894	3.67805	0.565617	3.37377e-06	5.47188
Klra2	1.87129	3.6586	0.563315	0.000531534	3.27447
Ccbe1	1.8257	3.5448	0.549591	2.79415e-05	4.55375
Adcy1	1.8207	3.53252	0.548085	5.31878e-05	4.27419
Sema4f	1.80411	3.49214	0.543092	5.72177e-11	10.2425
Csf2	1.77407	3.42018	0.534049	2.2302e-05	4.65166
Arid5a	1.76981	3.41008	0.532765	3.41435e-34	33.4667
S100a7a	1.7621	3.39192	0.530446	2.41638e-22	21.6168
3300005D01Rik	1.75144	3.36694	0.527236	0.00181724	2.74059
Ism1	1.74016	3.34073	0.523841	4.4403e-06	5.35259
Dusp8	1.73663	3.33256	0.522778	4.84192e-15	14.315
Cxcl2	1.73278	3.32368	0.52162	0.000570575	3.24369
Thbd	1.72856	3.31397	0.520349	2.23116e-06	5.65147
Abtb2	1.7217	3.29824	0.518282	5.28053e-11	10.2773
Gli3	1.70778	3.26658	0.514093	4.72821e-05	4.3253
Rnd1	1.69657	3.2413	0.510719	5.85589e-39	38.2324
Fam132b	1.67991	3.20408	0.505703	1.61753e-26	25.7911
Ccdc88b	1.67946	3.20307	0.505566	1.03857e-08	7.98356
Trib3	1.67417	3.19136	0.503976	3.98887e-39	38.3991
Cd300lb	1.6577	3.15514	0.499018	2.34417e-05	4.63001
Ankrd1	1.65388	3.1468	0.497869	3.89854e-30	29.4091
Ly6a	1.64508	3.12766	0.49522	2.45527e-31	30.6099
Slco5a1	1.63609	3.10822	0.492512	6.19581e-05	4.2079
Klra4::Klra33::Klra18	1.62299	3.08012	0.488568	3.89215e-07	6.40981
Adm2	1.61049	3.05355	0.484805	1.42906e-12	11.8449
Cd53	1.60033	3.03214	0.481749	2.06716e-15	14.6846
Igsf11	1.59431	3.0195	0.479935	5.8014e-06	5.23647
Tnnt2	1.55994	2.94842	0.469589	2.32032e-31	30.6345
Ndst3	1.54879	2.92572	0.466232	0.00070062	3.15452
Serpinb5	1.54139	2.91076	0.464006	1.21457e-07	6.91558
Trpm1	1.53197	2.8918	0.461168	0.0017904	2.74705
Trpm6	1.52437	2.87662	0.458882	2.15436e-06	5.66668
Ndnf	1.51984	2.86758	0.457516	1.10578e-05	4.95633
Lif	1.51134	2.85075	0.454959	5.9476e-28	27.2257
Mthfd2	1.50115	2.83068	0.451891	5.8578e-37	36.2323
Chrna2	1.47187	2.77382	0.443078	0.00816261	2.08817
5830416P10Rik	1.46367	2.75809	0.440609	3.28847e-23	22.483
Gdf15	1.46165	2.75422	0.439999	6.29182e-07	6.20122
Kdr	1.45703	2.74543	0.438611	0.00274	2.56225
Wnt7a	1.45323	2.73821	0.437466	9.39485e-23	22.0271
Pcsk9	1.43495	2.70374	0.431964	3.09163e-16	15.5098
Igfbp3	1.43241	2.69898	0.431199	3.12016e-19	18.5058
Tubb3	1.42668	2.68827	0.429473	3.07918e-18	17.5116
Tmem71	1.42585	2.68673	0.429224	8.8921e-11	10.051
Wnt7b	1.41656	2.66948	0.426427	2.42497e-07	6.61529
1700012B09Rik	1.4163	2.669	0.426349	0.00877571	2.05672
LOC102634333	1.41374	2.66428	0.425579	5.1212e-11	10.2906
Mfsd2a	1.40668	2.65126	0.423453	1.43419e-24	23.8434
Eif4e3	1.40456	2.64736	0.422814	1.17036e-10	9.93168
Col16a1	1.38897	2.61892	0.418122	1.02918e-05	4.98751
Plat	1.37031	2.58527	0.412506	2.21572e-66	65.6545
Gc	1.36977	2.58429	0.412341	3.99021e-12	11.399
Ubash3b	1.36065	2.56801	0.409597	7.94514e-19	18.0999
Jam2	1.35933	2.56565	0.409198	3.3441e-08	7.47572
Bcat1	1.35683	2.56122	0.408447	4.67346e-23	22.3304
Ptprn	1.35474	2.5575	0.407816	2.88294e-77	76.5402
Cav1	1.35348	2.55528	0.407438	1.55682e-57	56.8078
Apol9b	1.35291	2.55427	0.407267	2.48553e-08	7.60458
Pfkp	1.34243	2.53579	0.404113	1.01335e-17	16.9942
Dock8	1.3402	2.53187	0.403442	3.42557e-10	9.46527
Ereg	1.32722	2.50919	0.399534	1.31132e-21	20.8823
Wfdc1	1.32699	2.5088	0.399465	0.0106085	1.97435
Cd109	1.32146	2.49918	0.397798	9.59831e-05	4.01781
Sprr1a	1.31767	2.49263	0.396658	0.000728071	3.13783
Gm12603	1.31639	2.49043	0.396274	2.76913e-19	18.5577
Krt80	1.31563	2.48911	0.396045	2.20813e-20	19.656
Serpine1	1.30856	2.47694	0.393915	9.85903e-18	17.0062
Arntl2	1.30009	2.46244	0.391366	2.10359e-08	7.67704
Col15a1	1.29706	2.45727	0.390454	0.00185717	2.73115
Tcam1	1.29073	2.44652	0.388548	9.95661e-05	4.00189
Dnaaf3	1.29017	2.44557	0.388379	0.000806803	3.09323
Gm3470::Rbpms2	1.28801	2.4419	0.387728	1.12328e-07	6.94951
Fxyd5	1.27909	2.42687	0.385046	2.84273e-32	31.5463
Gm6484	1.27545	2.42074	0.383948	0.000113601	3.94462
Trim36	1.26123	2.397	0.379668	0.0100109	1.99953
Tspan12	1.25944	2.39402	0.379128	1.89513e-08	7.72236
Spsb4	1.25485	2.38643	0.377748	0.0013811	2.85977
F2r	1.25294	2.38327	0.377173	9.23067e-57	56.0348
Kcnn3	1.25186	2.38148	0.376847	9.42562e-05	4.02569
Lhfpl2	1.24764	2.37452	0.375577	6.38508e-05	4.19483
Gsto2	1.24334	2.36746	0.374283	7.03187e-12	11.1529
Pxdc1	1.24312	2.3671	0.374217	7.33168e-28	27.1348
Acsbg1	1.24247	2.36604	0.374022	2.54826e-22	21.5938
Mcpt8	1.24216	2.36552	0.373927	2.06402e-06	5.68529
Zfpm2	1.23986	2.36175	0.373235	1.0457e-13	12.9806
Tns4	1.2388	2.36002	0.372915	9.83193e-11	10.0074
Rps6ka2	1.23679	2.35674	0.372311	3.23617e-13	12.49
Lclat1	1.23345	2.35129	0.371305	0.000302171	3.51975
Cxcl3	1.23319	2.35086	0.371227	3.64531e-06	5.43827
Acan	1.22828	2.34287	0.369749	3.30754e-17	16.4805
Asns	1.22811	2.34259	0.369697	1.73763e-48	47.76
Krt14	1.22764	2.34183	0.369555	0.0148644	1.82785
Rdh10	1.2254	2.3382	0.368882	1.07311e-21	20.9694
Ly75	1.22239	2.33333	0.367976	9.45358e-12	11.0244
Itpr2	1.21898	2.32782	0.366949	1.1703e-08	7.9317
Atp10a	1.2176	2.3256	0.366534	2.12159e-23	22.6733
Bmper	1.20855	2.31106	0.363811	5.77324e-08	7.23858
Mal2	1.20749	2.30935	0.36349	1.49943e-14	13.8241
Lamc2	1.20335	2.30274	0.362244	7.41636e-54	53.1298
Fosl1	1.20132	2.2995	0.361633	1.61455e-35	34.7919
Psph	1.20016	2.29765	0.361284	2.03672e-27	26.6911
Gfod1	1.19972	2.29695	0.361152	2.02773e-12	11.693
Mslnl	1.1984	2.29485	0.360753	0.0114607	1.94079
Flnc	1.19472	2.28901	0.359648	1.71056e-07	6.76686
Plekhh2	1.18848	2.27912	0.357768	1.54447e-09	8.81122
Klf2	1.18707	2.2769	0.357345	1.62565e-05	4.78897
Kdelr3	1.17931	2.26469	0.355009	8.34447e-14	13.0786
Syn1	1.17874	2.26379	0.354836	3.88306e-09	8.41083
Lamb3	1.17777	2.26227	0.354545	2.03672e-27	26.6911
Dlgap1	1.16735	2.24599	0.351407	1.85551e-05	4.73154
Ccl2	1.16372	2.24035	0.350316	4.48717e-05	4.34803
Dpysl3	1.16109	2.23626	0.349523	1.35914e-35	34.8667
Srgap3	1.15952	2.23383	0.34905	4.3333e-07	6.36318
Map1b	1.15949	2.23378	0.34904	9.80379e-13	12.0086
Rab11fip5	1.15647	2.22911	0.348131	2.38026e-15	14.6234
Krt79	1.15594	2.2283	0.347973	0.000289281	3.53868
LOC101056149	1.15537	2.22741	0.347801	0.00805973	2.09368
Aig1	1.1515	2.22144	0.346635	9.076e-06	5.04211
Tenm4	1.14208	2.207	0.343802	0.00303451	2.51791
Ccdc80	1.13371	2.19422	0.341281	7.934e-18	17.1005
Sema7a	1.13112	2.19028	0.3405	0.00820229	2.08606
H2-T24	1.12701	2.18405	0.339262	0.00202491	2.69359
Lrp2	1.12651	2.1833	0.339114	0.00445559	2.3511
Csrnp1	1.11268	2.16248	0.334952	1.98881e-10	9.70141
Chit1	1.11029	2.15889	0.33423	0.0127567	1.89426
Traf1	1.10936	2.15749	0.333949	4.38885e-05	4.35765
Sall1	1.10171	2.14609	0.331648	0.011538	1.93787
Angptl4	1.10073	2.14463	0.331353	1.17829e-16	15.9287
F3	1.09461	2.13555	0.329509	5.3978e-30	29.2678
Glod5	1.09246	2.13238	0.328864	0.00736479	2.13284
Calcrl	1.08901	2.12728	0.327825	0.00224917	2.64798
Egflam	1.08889	2.1271	0.327789	0.0425293	1.37131
Extl1	1.08286	2.11824	0.325975	0.00292825	2.53339
Dnah17	1.0791	2.11271	0.324841	0.00714277	2.14613
Adcy7	1.07764	2.11058	0.324402	0.00130698	2.88373
Csgalnact1	1.07705	2.10972	0.324224	0.00159978	2.79594
Etnk2	1.07336	2.10433	0.323114	0.00198307	2.70266
Hmga2	1.06734	2.09556	0.321301	4.67346e-23	22.3304
Adamts14	1.06532	2.09264	0.320694	0.0147198	1.8321
Cyr61	1.06021	2.08523	0.319154	0.0263163	1.57977
Amer2	1.05694	2.08051	0.31817	0.0276205	1.55877
Omp	1.05165	2.07289	0.316577	0.00101094	2.99527
Ier3	1.04935	2.06959	0.315885	3.19349e-06	5.49573
Stab1	1.04827	2.06804	0.31556	3.56868e-05	4.44749
Tnfrsf11b	1.04566	2.06431	0.314774	0.0210782	1.67617
Slc7a11	1.0419	2.05894	0.313643	6.752e-12	11.1706
Adrb2	1.04036	2.05674	0.313179	0.00153629	2.81353
Cd44	1.04008	2.05635	0.313096	1.02218e-40	39.9905
Dlx1	1.0394	2.05537	0.312891	0.00574365	2.24081
Gjb4	1.03823	2.0537	0.312537	4.96363e-32	31.3042
Prkg2	1.03299	2.04626	0.310961	3.503e-37	36.4556
Spsb1	1.03144	2.04406	0.310493	3.50342e-15	14.4555
Chn1	1.02776	2.03886	0.309387	0.00132019	2.87936
Socs2	1.02603	2.03642	0.308867	3.66867e-16	15.4355
Cars	1.02538	2.03549	0.308669	4.36719e-46	45.3598
Islr2	1.02432	2.034	0.30835	0.00734878	2.13378
Cxcl1	1.01992	2.02781	0.307027	2.10011e-07	6.67776
Tuba1a	1.01323	2.01843	0.305013	1.19062e-40	39.9242
Map6	1.01312	2.01827	0.30498	3.68475e-13	12.4336
Snai3	1.01003	2.01396	0.30405	4.49928e-06	5.34686
Bfsp1	1.0097	2.01349	0.303949	0.0246802	1.60765
Neurl1a	1.00842	2.01171	0.303566	0.0413264	1.38377
Fhdc1	1.00734	2.0102	0.303239	2.74236e-21	20.5619
Cldn6	1.00728	2.01012	0.303222	5.20126e-21	20.2839
Fry	1.00559	2.00777	0.302714	0.00455438	2.34157
Chst11	1.00513	2.00713	0.302574	1.17475e-07	6.93005
Grhl1	1.00448	2.00622	0.302378	0.0017183	2.7649
Mapk4	1.00358	2.00498	0.302109	0.000970529	3.01299
Shroom4	1.00224	2.00311	0.301705	6.67639e-07	6.17546
Hrh1	1.0022	2.00305	0.301693	0.0111886	1.95122
Prdm8	0.999918	1.99989	0.301005	0.03582	1.44587
Tppp3	0.99767	1.99677	0.300329	0.00145363	2.83755
Rnf183	0.997579	1.99665	0.300301	3.6612e-05	4.43638
Clca1	0.99639	1.995	0.299943	2.62392e-05	4.58105
Il13ra1	0.995212	1.99337	0.299589	1.33517e-10	9.87446
Nrg1	0.99373	1.99133	0.299143	1.57814e-07	6.80186
2510049J12Rik	0.992563	1.98972	0.298791	1.44037e-05	4.84153
Chd5	0.992293	1.98934	0.29871	0.0230545	1.63724
Disp2	0.99084	1.98734	0.298273	1.42283e-13	12.8468
Ak4	0.990293	1.98659	0.298108	7.40891e-10	9.13025
Ccdc109b	0.983964	1.97789	0.296203	1.93025e-06	5.71439
Adamts4	0.978752	1.97076	0.294634	0.00536656	2.2703
Parvb	0.977394	1.96891	0.294225	1.31112e-31	30.8824
4921536K21Rik	0.972567	1.96233	0.292772	0.00486387	2.31302
Il6ra	0.969815	1.95859	0.291943	0.000175628	3.75541
Col8a1	0.968036	1.95618	0.291408	0.000786351	3.10438
Ptpn22	0.966035	1.95346	0.290805	9.76294e-12	11.0104
Gpr161	0.961837	1.94779	0.289542	6.44074e-05	4.19106
Cldn7	0.95974	1.94496	0.28891	6.6151e-05	4.17946
Adora2a	0.958383	1.94313	0.288502	5.90297e-07	6.22893
Ptprb	0.957937	1.94253	0.288368	1.87054e-07	6.72803
Slc25a48	0.955669	1.93948	0.287685	0.000480479	3.31833
Fstl3	0.953537	1.93661	0.287043	9.87133e-05	4.00562
Dyrk3	0.952834	1.93567	0.286832	8.78496e-11	10.0563
Gem	0.94704	1.92791	0.285087	0.000106599	3.97225
Vcan	0.946137	1.92671	0.284816	0.00707201	2.15046
Syt12	0.945989	1.92651	0.284771	3.01684e-09	8.52045
Ptges	0.942596	1.92198	0.28375	7.31971e-26	25.1355
Fes	0.941824	1.92096	0.283517	0.000377064	3.42358
Glyat	0.941724	1.92082	0.283487	0.00448519	2.34822
Npr2	0.939245	1.91752	0.282741	0.0172734	1.76262
Gdf11	0.936232	1.91352	0.281834	8.16662e-06	5.08796
Bdnf	0.9362	1.91348	0.281824	4.67258e-06	5.33044
Nebl	0.935409	1.91243	0.281586	1.13241e-09	8.94599
Tnfrsf23	0.934079	1.91067	0.281186	8.53226e-11	10.0689
Plod2	0.932571	1.90867	0.280732	1.79262e-08	7.74651
Nr4a1	0.931052	1.90667	0.280274	2.75423e-07	6.56
Dhrs9	0.930946	1.90653	0.280243	1.06981e-06	5.97069
Frmpd1	0.930071	1.90537	0.279979	6.4183e-07	6.19258
Cdcp1	0.926696	1.90092	0.278963	0.0287794	1.54092
Ada	0.925943	1.89993	0.278737	0.000334543	3.47555
Twist2	0.922642	1.89558	0.277743	0.0117316	1.93064
Col6a2	0.921556	1.89416	0.277416	1.35498e-08	7.86807
Wipf1	0.918556	1.89022	0.276513	9.20518e-18	17.036
Nin	0.914379	1.88476	0.275255	1.74306e-10	9.75869
Slfn10-ps	0.913526	1.88364	0.274999	0.0161922	1.79069
Nell2	0.91317	1.88318	0.274891	0.000897174	3.04712
Kif21a	0.91256	1.88238	0.274708	8.42675e-06	5.07434
Aldh1l2	0.911985	1.88163	0.274535	5.73476e-08	7.24148
Fn1	0.907102	1.87527	0.273065	0.0229419	1.63937
R3hdml	0.907025	1.87517	0.273042	3.09433e-06	5.50943
Rps6ka4	0.903005	1.86996	0.271832	4.60823e-27	26.3365
Rhof	0.902638	1.86948	0.271721	1.36649e-09	8.86439
Slc7a5	0.900662	1.86692	0.271126	1.14011e-13	12.9431
Slc4a11	0.900361	1.86653	0.271036	2.85053e-08	7.54508
Map3k6	0.900231	1.86636	0.270996	0.000860155	3.06542
Wisp1	0.896829	1.86197	0.269973	0.0284897	1.54531
Ciart	0.895835	1.86069	0.269673	1.3642e-05	4.86512
Slc9a2	0.893752	1.858	0.269046	2.02086e-05	4.69446
Ifrd1	0.892956	1.85698	0.268807	2.44197e-19	18.6123
Cth	0.887204	1.84959	0.267075	1.08719e-22	21.9637
Zdhhc15	0.886892	1.84919	0.266981	0.00046653	3.33112
Slc38a1	0.886869	1.84916	0.266974	7.41636e-05	4.12981
F730043M19Rik	0.885817	1.84781	0.266658	0.00023769	3.62399
Zfp185	0.884815	1.84653	0.266356	0.00978775	2.00932
Ace	0.884702	1.84638	0.266322	0.038455	1.41505
Tmeff1	0.880361	1.84084	0.265015	0.046765	1.33008
Dpcr1	0.879778	1.84009	0.26484	0.00968501	2.0139
Pik3r5	0.877902	1.8377	0.264275	0.000786331	3.10439
Ror1	0.876899	1.83642	0.263973	0.000187875	3.72613
Ceacam16	0.874947	1.83394	0.263385	0.0047662	2.32183
Procr	0.874295	1.83311	0.263189	1.40313e-21	20.8529
Jdp2	0.872912	1.83136	0.262773	1.63788e-12	11.7857
Dusp1	0.872557	1.8309	0.262666	0.00655482	2.18344
Ildr2	0.870213	1.82793	0.26196	5.93636e-14	13.2265
Mapk6	0.869651	1.82722	0.261791	1.35165e-25	24.8691
Ttc7b	0.867373	1.82434	0.261105	0.000989231	3.0047
Tmcc2	0.864906	1.82122	0.260363	0.0114141	1.94256
Apcdd1	0.859854	1.81485	0.258842	1.2509e-06	5.90278
Nav1	0.858042	1.81258	0.258296	2.32796e-06	5.63302
Cda	0.856906	1.81115	0.257954	0.000375926	3.4249
Fam84a	0.856669	1.81085	0.257883	3.23617e-13	12.49
Ank3	0.856274	1.81036	0.257764	2.16507e-06	5.66453
Ckb	0.855217	1.80903	0.257446	1.82259e-11	10.7393
Lhx6	0.853274	1.8066	0.256861	0.0283682	1.54717
Crlf1	0.85105	1.80381	0.256191	0.0427804	1.36876
Satb2	0.849585	1.80198	0.255751	5.20667e-05	4.28344
Pak3	0.846693	1.79837	0.25488	0.0291167	1.53586
Il34	0.843058	1.79385	0.253786	4.16616e-09	8.38026
Slc7a1	0.841065	1.79137	0.253186	1.60604e-10	9.79424
Cobl	0.840819	1.79107	0.253112	0.0156331	1.80595
Bnip3	0.838281	1.78792	0.252348	0.000248137	3.60531
Ankrd37	0.834241	1.78292	0.251132	0.00906088	2.04283
Basp1	0.830381	1.77816	0.24997	2.34833e-30	29.6292
Col7a1	0.829486	1.77705	0.2497	0.0182775	1.73808
Vav3	0.829419	1.77697	0.24968	0.00652165	2.18564
Cep290	0.828764	1.77616	0.249483	5.60096e-10	9.25174
Atg9b	0.828621	1.77599	0.24944	6.90853e-09	8.16061
Pik3cd	0.828366	1.77567	0.249363	0.00238274	2.62292
Mthfd1l	0.823798	1.77006	0.247988	9.22632e-12	11.035
Gadd45g	0.822063	1.76793	0.247466	3.86059e-06	5.41335
Lamb1	0.819576	1.76489	0.246717	2.91563e-12	11.5353
Nfil3	0.817684	1.76257	0.246147	2.05414e-10	9.68737
Tubb2b	0.815093	1.75941	0.245367	2.80361e-24	23.5523
Adam8	0.814829	1.75909	0.245288	3.16892e-10	9.49909
Gcnt2	0.814463	1.75864	0.245178	6.21345e-19	18.2067
Cdh17	0.813886	1.75794	0.245004	5.19759e-31	30.2842
Mycl	0.812534	1.75629	0.244597	2.90989e-05	4.53612
Lifr	0.811164	1.75463	0.244185	1.70998e-06	5.76701
Rem2	0.808632	1.75155	0.243422	0.00622047	2.20618
Rnf144b	0.80818	1.751	0.243286	0.0166515	1.77855
Gpc1	0.8073	1.74993	0.243022	4.43149e-17	16.3535
Slc4a4	0.806787	1.74931	0.242867	1.86695e-07	6.72887
Lrrc73	0.806127	1.74851	0.242668	0.0480622	1.3182
Ptpru	0.805035	1.74719	0.24234	2.26132e-07	6.64564
Dsel	0.804885	1.74701	0.242294	0.0109304	1.96136
Flnb	0.803468	1.74529	0.241868	3.90524e-08	7.40835
Chst1	0.802272	1.74385	0.241508	0.0036608	2.43642
9930111J21Rik2::9930111J21Rik1	0.798272	1.73902	0.240304	0.0144162	1.84115
Mme	0.79571	1.73593	0.239533	0.0253503	1.59602
Phgdh	0.794862	1.73491	0.239277	2.44197e-19	18.6123
Cttnbp2nl	0.79276	1.73239	0.238645	1.71055e-18	17.7669
Gpx8	0.791292	1.73062	0.238203	8.49452e-06	5.07086
Anxa2	0.790429	1.72959	0.237943	1.74615e-26	25.7579
Ido2	0.788515	1.7273	0.237367	0.0130091	1.88575
Pstpip1	0.78764	1.72625	0.237103	0.0146667	1.83367
Ifi204	0.786427	1.7248	0.236738	0.00261197	2.58303
Coq10b	0.786181	1.7245	0.236664	1.8235e-13	12.7391
Rgs10	0.785659	1.72388	0.236507	0.0190953	1.71907
Pcyt1b	0.782359	1.71994	0.235513	0.0272254	1.56503
Tubb6	0.774728	1.71087	0.233216	9.5876e-10	9.01829
St6galnac4	0.774676	1.71081	0.233201	3.04392e-08	7.51657
Zbtb38	0.773573	1.7095	0.232869	8.01699e-12	11.096
Ddah1	0.772172	1.70784	0.232447	7.61408e-06	5.11838
Gm6756	0.772003	1.70764	0.232396	0.0200293	1.69833
Hs6st2	0.771357	1.70687	0.232202	5.3839e-12	11.2689
Avil	0.77038	1.70572	0.231908	2.27137e-07	6.64371
Paqr3	0.77016	1.70546	0.231841	0.00281972	2.54979
Nrp2	0.769363	1.70452	0.231601	1.02413e-07	6.98964
Slc25a25	0.766862	1.70157	0.230849	1.47851e-08	7.83018
Add2	0.766791	1.70148	0.230827	0.000105927	3.97499
Snai2	0.766336	1.70094	0.23069	5.06773e-07	6.29519
Dusp3	0.76632	1.70093	0.230685	5.81151e-17	16.2357
Atf4	0.765879	1.70041	0.230553	1.48343e-11	10.8287
Hpx	0.764306	1.69855	0.230079	3.83619e-06	5.4161
Lgr6	0.763883	1.69806	0.229952	0.0313919	1.50318
Kif7	0.763495	1.6976	0.229835	0.00112607	2.94843
Greb1l	0.76123	1.69493	0.229153	0.000217204	3.66313
Twist1	0.756564	1.68946	0.227748	5.48665e-07	6.26069
Nupr1	0.756144	1.68897	0.227622	8.85987e-10	9.05257
Tpm4	0.755167	1.68783	0.227328	6.36485e-33	32.1962
Timp1	0.753121	1.68544	0.226712	2.53972e-08	7.59521
Pkp1	0.752073	1.68421	0.226397	0.00196902	2.70575
Abcg1	0.75103	1.68299	0.226082	0.0180712	1.74301
Adra1d	0.748469	1.68001	0.225312	0.000634547	3.19754
Tiam2	0.747056	1.67836	0.224886	9.88935e-10	9.00483
Lmna	0.746891	1.67817	0.224837	1.54978e-32	31.8097
Emp2	0.744925	1.67589	0.224245	4.4686e-18	17.3498
Tubb2a	0.744677	1.6756	0.22417	4.40181e-08	7.35637
P4ha1	0.744291	1.67515	0.224054	1.18141e-24	23.9276
Gpr116	0.743527	1.67426	0.223824	0.00785651	2.10477
Cdyl2	0.743251	1.67394	0.223741	0.00743827	2.12853
Fosl2	0.741172	1.67153	0.223115	1.58513e-14	13.7999
Shmt2	0.740541	1.6708	0.222925	1.05525e-18	17.9766
Timp3	0.736928	1.66662	0.221837	1.66096e-11	10.7796
Tenm3	0.731631	1.66052	0.220243	0.00224834	2.64814
Plekhf1	0.73075	1.6595	0.219978	2.43165e-05	4.6141
S100a14	0.72916	1.65767	0.219499	0.0165659	1.78078
Atp10d	0.725883	1.65391	0.218512	2.98003e-05	4.52578
Samd4	0.72532	1.65327	0.218343	2.95531e-12	11.5294
Tln2	0.72445	1.65227	0.218081	0.00120833	2.91782
Klf10	0.724184	1.65197	0.218001	9.63707e-11	10.0161
Dlx2	0.723735	1.65145	0.217866	0.011622	1.93472
Il1rn	0.723102	1.65073	0.217675	1.94459e-05	4.71117
Pla2g7	0.717972	1.64487	0.216131	1.78356e-07	6.74871
Gpr179	0.717786	1.64466	0.216075	0.0494218	1.30608
Itprip	0.717622	1.64447	0.216026	1.3666e-10	9.86436
Atf5	0.717183	1.64397	0.215894	3.60088e-07	6.44359
Plau	0.716208	1.64286	0.2156	7.28726e-09	8.13744
Aim2	0.715938	1.64255	0.215519	0.00150393	2.82277
Fbxo17	0.715808	1.6424	0.21548	0.00081463	3.08904
Itga6	0.714719	1.64116	0.215152	1.78474e-17	16.7484
Plec	0.713477	1.63975	0.214778	1.77129e-08	7.75171
Utp14b	0.711668	1.6377	0.214233	7.33978e-09	8.13432
Leprel1	0.708957	1.63462	0.213417	0.00138489	2.85858
Pvr	0.707819	1.63333	0.213075	1.35708e-11	10.8674
Akap5	0.707693	1.63319	0.213037	0.00124764	2.90391
Raph1	0.707314	1.63276	0.212923	0.000693795	3.15877
Dhh	0.707029	1.63244	0.212837	4.11914e-15	14.3852
Sacs	0.706593	1.63195	0.212706	0.0154356	1.81148
Gm19705	0.706063	1.63135	0.212546	0.0104464	1.98104
Tyro3	0.705457	1.63066	0.212364	3.11082e-09	8.50712
Camkk1	0.705411	1.63061	0.21235	0.0327589	1.48467
Tnfrsf12a	0.704983	1.63013	0.212221	1.72559e-18	17.7631
Anln	0.703366	1.6283	0.211734	1.40676e-05	4.85178
Atp8b2	0.702769	1.62763	0.211554	2.32621e-07	6.63335
1810011O10Rik	0.702459	1.62728	0.211461	2.05044e-05	4.68815
Rgs20	0.701141	1.62579	0.211065	0.0455997	1.34104
Aars	0.699242	1.62365	0.210493	2.2714e-22	21.6437
Lrrc8c	0.697676	1.62189	0.210021	1.90645e-10	9.71977
Mlkl	0.696549	1.62062	0.209682	3.02604e-10	9.51913
Tnfrsf22	0.694599	1.61844	0.209095	7.44457e-09	8.12816
Slc30a4	0.692104	1.61564	0.208344	3.96057e-10	9.40224
Socs1	0.69127	1.6147	0.208093	0.0178261	1.74894
Gars	0.691129	1.61455	0.208051	1.73844e-25	24.7598
Mnda	0.690471	1.61381	0.207852	0.0485581	1.31374
Maff	0.690049	1.61334	0.207725	1.38621e-11	10.8582
Mep1a	0.689892	1.61316	0.207678	0.02766	1.55815
Tnfaip2	0.689664	1.61291	0.20761	3.52643e-18	17.4527
Bhlhe40	0.689531	1.61276	0.207569	3.62475e-08	7.44072
Pcolce2	0.688596	1.61171	0.207288	1.6797e-10	9.77477
Sept11	0.687625	1.61063	0.206996	1.15557e-15	14.9372
Epha2	0.687089	1.61003	0.206834	1.03375e-18	17.9856
Shisa4	0.686872	1.60979	0.206769	3.11386e-09	8.5067
Ehd4	0.68557	1.60834	0.206377	7.2026e-19	18.1425
Olfml2b	0.685056	1.60776	0.206222	2.43864e-11	10.6129
Rassf8	0.684939	1.60763	0.206187	6.94015e-09	8.15863
Angptl2	0.684909	1.6076	0.206178	0.00372745	2.42859
Syne3	0.684678	1.60734	0.206109	1.69343e-05	4.77123
Btbd11	0.682179	1.60456	0.205356	0.00197335	2.7048
Ero1l	0.681198	1.60347	0.205061	8.34447e-14	13.0786
D630045J12Rik	0.680959	1.6032	0.204989	0.000801751	3.09596
Wnt10a	0.679858	1.60198	0.204658	1.26667e-05	4.89734
Galnt3	0.678665	1.60066	0.204298	3.27797e-16	15.4844
Ctsc	0.67623	1.59796	0.203566	7.28351e-19	18.1377
Pros1	0.675827	1.59751	0.203444	0.00053704	3.26999
Upp1	0.673651	1.5951	0.202789	0.00249492	2.60294
Atf6	0.672962	1.59434	0.202582	2.17952e-11	10.6616
Sh3kbp1	0.671308	1.59252	0.202084	4.47617e-13	12.3491
Sgk1	0.67102	1.5922	0.201997	0.000151607	3.81928
F2rl1	0.670948	1.59212	0.201976	4.4686e-18	17.3498
Kalrn	0.670175	1.59127	0.201743	0.000240008	3.61977
9930111J21Rik2	0.669199	1.59019	0.201449	0.00281165	2.55104
Htra1	0.668788	1.58974	0.201325	2.93526e-07	6.53235
Csf1	0.66793	1.58879	0.201067	1.93492e-09	8.71334
Adam23	0.666987	1.58775	0.200783	0.00668876	2.17465
Slc20a1	0.666251	1.58694	0.200561	7.63772e-12	11.117
Sccpdh	0.666193	1.58688	0.200544	1.63286e-12	11.7871
Soga1	0.665153	1.58574	0.200231	0.000172696	3.76272
Col4a2	0.663892	1.58435	0.199851	5.01981e-21	20.2993
Hmox1	0.662204	1.5825	0.199343	6.28029e-06	5.20202
Gjb3	0.661604	1.58184	0.199163	4.87116e-16	15.3124
Lrp8	0.661431	1.58165	0.199111	1.65386e-11	10.7815
Odc1	0.661411	1.58163	0.199105	4.14521e-10	9.38245
Slc1a4	0.659833	1.5799	0.19863	1.42704e-18	17.8456
Bmp4	0.65971	1.57976	0.198592	3.61174e-09	8.44228
Acsl1	0.658894	1.57887	0.198347	7.71726e-05	4.11254
Hk2	0.658414	1.57835	0.198202	1.48826e-19	18.8273
Inpp4b	0.656708	1.57648	0.197689	0.00123079	2.90982
Phlda2	0.656634	1.5764	0.197667	0.000516024	3.28733
Mical3	0.655655	1.57533	0.197372	0.00168189	2.7742
Cdkn1a	0.655572	1.57524	0.197347	4.70154e-07	6.32776
Cxcl16	0.654056	1.57359	0.196891	5.90558e-05	4.22874
Opn3	0.653771	1.57328	0.196805	0.0384273	1.41536
Tbc1d1	0.653431	1.5729	0.196702	5.32393e-10	9.27377
Psat1	0.652981	1.57241	0.196567	8.66743e-09	8.06211
Dusp10	0.652894	1.57232	0.196541	1.90645e-10	9.71977
Ablim3	0.652706	1.57211	0.196484	0.0329617	1.48199
2610203C20Rik	0.649795	1.56895	0.195608	2.13948e-05	4.66969
3110043O21Rik	0.649362	1.56847	0.195477	2.83117e-09	8.54803
Zfp697	0.649302	1.56841	0.195459	4.14521e-10	9.38245
Slc2a5	0.648682	1.56774	0.195273	0.0277327	1.55701
Aldh18a1	0.64823	1.56724	0.195137	1.57283e-13	12.8033
Abl2	0.647823	1.5668	0.195014	1.12261e-06	5.94977
Rapgef2	0.647583	1.56654	0.194942	1.01306e-07	6.99436
Iars	0.647191	1.56612	0.194824	2.21673e-12	11.6543
Masp1	0.644868	1.5636	0.194125	0.00451635	2.34521
Dusp5	0.644714	1.56343	0.194078	1.65323e-08	7.78167
S100a3	0.643583	1.5622	0.193738	0.000474908	3.32339
Pbp2	0.641706	1.56017	0.193173	1.31713e-08	7.88037
Plk3	0.640158	1.5585	0.192707	2.2546e-05	4.64693
Nes	0.640017	1.55835	0.192664	3.62e-06	5.44129
Ak5	0.637954	1.55612	0.192043	3.93082e-06	5.40552
Afp	0.636671	1.55474	0.191657	0.000694418	3.15838
Dlk2	0.636583	1.55464	0.19163	0.000840159	3.07564
Mars	0.636046	1.55406	0.191469	3.28991e-14	13.4828
Cep170	0.635778	1.55378	0.191388	1.08832e-07	6.96324
Card14	0.635197	1.55315	0.191213	0.0215751	1.66605
Aif1l	0.634759	1.55268	0.191081	3.86518e-06	5.41283
Kif14	0.632269	1.55	0.190332	0.00227777	2.64249
Cish	0.631351	1.54901	0.190056	0.00972071	2.0123
Ccrn4l	0.631275	1.54893	0.190033	1.03158e-07	6.9865
Macf1	0.630825	1.54845	0.189897	0.0138137	1.85969
Ckap4	0.630699	1.54831	0.189859	8.18233e-19	18.0871
Fam83f	0.630193	1.54777	0.189707	0.00159783	2.79647
Mgat5	0.62932	1.54684	0.189444	0.000130364	3.88484
Chadl	0.628323	1.54577	0.189144	0.00654475	2.18411
Klhl30	0.627963	1.54538	0.189036	0.00660394	2.1802
Rtkn2	0.627933	1.54535	0.189027	0.00769559	2.11376
Lamp3	0.627654	1.54505	0.188943	0.0352833	1.45243
Gja1	0.625825	1.54309	0.188392	1.24676e-09	8.90422
Itgb6	0.625035	1.54225	0.188154	2.17708e-09	8.66213
Cnksr2	0.624454	1.54163	0.187979	2.39186e-05	4.62126
Rrp12	0.623988	1.54113	0.187839	5.49476e-11	10.2601
Nt5dc3	0.623141	1.54022	0.187584	2.64085e-09	8.57826
Dock5	0.62241	1.53944	0.187364	1.24668e-06	5.90425
Suv39h2	0.622083	1.5391	0.187266	1.03854e-06	5.98358
Lmo7	0.620208	1.5371	0.186701	8.09778e-11	10.0916
Mapk11	0.619464	1.5363	0.186477	5.4255e-08	7.26556
Pdk3	0.619145	1.53596	0.186381	0.000274399	3.56162
Siah2	0.61784	1.53458	0.185988	1.75954e-08	7.7546
Gatm	0.617666	1.53439	0.185936	1.43936e-17	16.8418
Cit	0.615587	1.53218	0.18531	0.00367725	2.43448
Cald1	0.614884	1.53143	0.185098	4.19988e-09	8.37676
Samd5	0.61374	1.53022	0.184754	6.25645e-05	4.20367
Cubn	0.613286	1.52974	0.184617	0.0305308	1.51526
Tmem253	0.61299	1.52943	0.184528	0.048514	1.31413
Rock1	0.612867	1.52929	0.184491	1.40631e-14	13.8519
Otub2	0.609985	1.52624	0.183624	0.000749718	3.1251
Fbln2	0.606912	1.523	0.182699	2.42645e-06	5.61503
Nrg2	0.605898	1.52193	0.182394	0.000592229	3.22751
Qrfp	0.60562	1.52163	0.18231	0.0245325	1.61026
Pim3	0.604925	1.5209	0.182101	5.69743e-16	15.2443
Zbtb10	0.60404	1.51997	0.181834	0.000229532	3.63916
Rab31	0.603978	1.5199	0.181815	5.99247e-17	16.2224
Frmd4a	0.602546	1.51839	0.181384	2.28164e-11	10.6418
Morn4	0.601431	1.51722	0.181049	0.00267099	2.57333
Akap17b	0.600651	1.5164	0.180814	0.0163741	1.78584
Clcn5	0.6006	1.51635	0.180799	1.76504e-06	5.75324
Dusp14	0.600376	1.51611	0.180731	0.00039667	3.40157
Proc	0.599557	1.51525	0.180485	0.000453812	3.34312
Itpk1	0.599065	1.51474	0.180337	2.1502e-12	11.6675
Etv4	0.598945	1.51461	0.1803	9.19505e-15	14.0364
Ahi1	0.598729	1.51438	0.180235	5.65009e-05	4.24794
Zik1	0.598688	1.51434	0.180223	0.00863306	2.06384
Zyx	0.597236	1.51282	0.179786	1.16128e-16	15.9351
Cnn2	0.597118	1.51269	0.17975	4.61475e-12	11.3359
Cycs	0.596809	1.51237	0.179657	1.24424e-08	7.9051
Eif4ebp1	0.595796	1.51131	0.179353	7.84069e-14	13.1056
Pdgfb	0.595527	1.51102	0.179272	1.59815e-12	11.7964
Zfp462	0.594873	1.51034	0.179075	0.00158296	2.80053
Ccne1	0.594161	1.50959	0.17886	0.0035683	2.44754
Aff2	0.591413	1.50672	0.178033	0.0293748	1.53203
Kctd3	0.588948	1.50415	0.177291	3.30571e-16	15.4807
Tcp11l1	0.588941	1.50414	0.177289	0.00137227	2.86256
Zfp518b	0.588896	1.5041	0.177275	0.031668	1.49938
Mtbp	0.588321	1.5035	0.177102	1.14577e-06	5.9409
Myh10	0.586954	1.50207	0.176691	0.00030874	3.51041
Gnb4	0.58651	1.50161	0.176557	7.69284e-07	6.11391
Ttll7	0.584651	1.49968	0.175997	2.22058e-09	8.65353
Tbx15	0.584386	1.4994	0.175918	0.00172596	2.76297
S100g	0.584007	1.49901	0.175804	0.0266923	1.57361
Thbs1	0.583877	1.49887	0.175765	0.0220874	1.65586
Filip1l	0.581649	1.49656	0.175094	4.68258e-11	10.3295
Faxc	0.58089	1.49577	0.174865	0.000872022	3.05947
Hapln4	0.579494	1.49433	0.174445	0.0106799	1.97143
Bmp8b	0.578957	1.49377	0.174284	0.0155766	1.80753
Tmed8	0.578486	1.49328	0.174142	0.000222993	3.65171
Smtn	0.577265	1.49202	0.173774	4.69884e-10	9.32801
Sdpr	0.576665	1.4914	0.173593	1.33156e-10	9.87564
Dgke	0.574737	1.48941	0.173013	0.0167813	1.77517
Bend7	0.574675	1.48934	0.172995	0.00139272	2.85614
Itga3	0.572753	1.48736	0.172416	1.2374e-34	33.9075
Abhd2	0.572128	1.48672	0.172228	6.74791e-13	12.1708
Cycs	0.571418	1.48598	0.172014	1.68977e-06	5.77217
Gab2	0.570141	1.48467	0.171629	0.000338369	3.47061
Zmynd15	0.569846	1.48437	0.171541	0.019161	1.71758
Loxl4	0.569484	1.48399	0.171432	2.71991e-07	6.56545
Lpin2	0.569178	1.48368	0.17134	1.01506e-12	11.9935
Ldha	0.568641	1.48313	0.171178	1.76652e-10	9.75288
Col6a1	0.568581	1.48306	0.17116	3.96934e-07	6.40128
Flna	0.568376	1.48285	0.171098	6.30349e-08	7.20042
Pdlim7	0.568141	1.48261	0.171027	2.90562e-07	6.53676
Daam1	0.567741	1.4822	0.170907	2.00492e-08	7.6979
AI467606	0.566601	1.48103	0.170564	0.018206	1.73979
Bcl3	0.565632	1.48004	0.170272	4.57322e-10	9.33978
Mif	0.565386	1.47978	0.170198	1.32416e-07	6.87806
Lmln	0.565193	1.47959	0.17014	0.00545357	2.26332
4930523C07Rik	0.564897	1.47928	0.170051	0.0434552	1.36196
Tmeff2	0.563682	1.47804	0.169685	0.0210122	1.67753
Il33	0.561884	1.4762	0.169144	4.56748e-08	7.34032
Ncs1	0.559786	1.47405	0.168512	5.65563e-13	12.2475
Tmem171	0.559234	1.47349	0.168346	4.6951e-05	4.32836
Arap3	0.558407	1.47264	0.168097	3.06897e-11	10.513
Fgfbp1	0.558037	1.47226	0.167986	0.00147253	2.83194
Piezo1	0.557926	1.47215	0.167952	1.11246e-05	4.95372
Chml	0.557613	1.47183	0.167858	0.0136903	1.86359
Apol7a	0.556988	1.47119	0.16767	5.06691e-05	4.29526
Sorbs2	0.556029	1.47022	0.167381	7.71565e-10	9.11263
Ptprm	0.554443	1.4686	0.166904	0.0162772	1.78842
Pgk1	0.553906	1.46805	0.166742	3.28322e-11	10.4837
Tagln2	0.553705	1.46785	0.166682	7.38118e-10	9.13187
Arf2	0.553445	1.46759	0.166603	8.81525e-07	6.05477
E2f7	0.55331	1.46745	0.166563	0.00352064	2.45338
Pim1	0.553049	1.46718	0.166484	1.32932e-05	4.87637
Prrg4	0.552742	1.46687	0.166392	0.0069025	2.16099
Baz1a	0.552213	1.46633	0.166233	6.57407e-10	9.18217
Cdk18	0.551679	1.46579	0.166072	2.22486e-11	10.6527
Plcxd2	0.551512	1.46562	0.166022	2.41478e-05	4.61712
Ccnd1	0.551453	1.46556	0.166004	8.46285e-16	15.0725
Cdk6	0.551325	1.46543	0.165965	0.00174556	2.75807
Id1	0.550123	1.46421	0.165604	6.25736e-05	4.20361
Map3k2	0.548785	1.46285	0.165201	0.000274326	3.56173
Pycr1	0.548561	1.46263	0.165133	1.01922e-08	7.99173
Tnfrsf9	0.547896	1.46195	0.164933	0.0168918	1.77232
Prrc2c	0.547609	1.46166	0.164847	0.0332576	1.47811
Aldoa	0.547182	1.46123	0.164718	5.93636e-14	13.2265
Myo1c	0.547083	1.46113	0.164688	7.2026e-19	18.1425
Hebp2	0.547082	1.46113	0.164688	0.0277296	1.55706
Pgam1	0.546928	1.46097	0.164642	5.51865e-05	4.25817
Heatr5a	0.546427	1.46046	0.164491	3.94799e-05	4.40362
Dbf4	0.546265	1.4603	0.164442	6.16758e-06	5.20989
Serinc2	0.545855	1.45989	0.164319	0.00160851	2.79358
Fam126a	0.544516	1.45853	0.163916	0.000113028	3.94681
Cpeb2	0.539956	1.45393	0.162543	0.00850496	2.07033
Dock4	0.538259	1.45222	0.162032	0.000182689	3.73829
Sbno2	0.538215	1.45218	0.162019	1.63286e-12	11.7871
St3gal6	0.537844	1.4518	0.161907	8.82852e-08	7.05411
Stambpl1	0.537611	1.45157	0.161837	1.56597e-10	9.80522
Prkaa2	0.536731	1.45068	0.161572	0.0342893	1.46484
Wdfy2	0.535435	1.44938	0.161182	0.0295773	1.52904
Pikfyve	0.535295	1.44924	0.16114	0.00301527	2.52067
Msn	0.535159	1.4491	0.161099	4.79421e-14	13.3193
Hspa4l	0.534964	1.44891	0.16104	1.30282e-10	9.88512
Gcnt4	0.534856	1.4488	0.161008	1.99695e-06	5.69963
A430105I19Rik	0.534626	1.44857	0.160939	4.55746e-08	7.34128
Sphk1	0.532807	1.44674	0.160391	0.00099013	3.00431
Ankrd44	0.530022	1.44395	0.159553	0.00152173	2.81766
Klf6	0.529887	1.44382	0.159512	1.35498e-08	7.86807
Thsd7a	0.52945	1.44338	0.15938	0.0177643	1.75045
Cnnm4	0.529362	1.44329	0.159354	8.52789e-09	8.06916
Prrx2	0.528936	1.44286	0.159226	0.00248814	2.60412
Smox	0.528885	1.44281	0.15921	5.21413e-05	4.28282
Lrrc59	0.528327	1.44226	0.159042	2.29376e-15	14.6395
Hykk	0.525899	1.43983	0.158311	0.0495423	1.30502
Zbtb32	0.525847	1.43978	0.158296	0.0222514	1.65264
Ccdc136	0.525697	1.43963	0.158251	0.0090851	2.04167
Lfng	0.525005	1.43894	0.158042	0.00156745	2.8048
Slc16a2	0.524894	1.43883	0.158009	6.56397e-05	4.18283
Otud4	0.524432	1.43837	0.15787	7.10957e-07	6.14816
Rassf1	0.523413	1.43735	0.157563	2.5605e-05	4.59168
Gm12070	0.522547	1.43649	0.157302	0.0113179	1.94623
Pla2g4a	0.522448	1.43639	0.157273	4.57696e-10	9.33942
Neto2	0.521919	1.43586	0.157113	0.00436912	2.35961
Pdlim2	0.521826	1.43577	0.157085	5.66455e-06	5.24683
Lonrf3	0.521076	1.43502	0.156859	0.00505402	2.29636
Mum1l1	0.520181	1.43414	0.15659	0.00219283	2.65899
Metrnl	0.517862	1.43183	0.155892	0.0229019	1.64013
Nabp1	0.517406	1.43138	0.155755	3.02032e-07	6.51995
Specc1	0.516788	1.43077	0.155569	7.63772e-12	11.117
Arid3a	0.516723	1.4307	0.155549	0.00171488	2.76577
Tpd52l1	0.516066	1.43005	0.155351	1.18152e-08	7.92756
Cidec	0.515724	1.42971	0.155248	0.000833228	3.07924
Ccdc66	0.515446	1.42944	0.155165	3.54599e-05	4.45026
Rrs1	0.514661	1.42866	0.154928	6.94956e-09	8.15804
Padi2	0.514585	1.42858	0.154906	0.000715899	3.14515
Kif3c	0.513849	1.42785	0.154684	3.88327e-06	5.4108
Uck2	0.513663	1.42767	0.154628	6.24004e-09	8.20481
Ehd2	0.513526	1.42753	0.154587	2.59556e-16	15.5858
Unc5b	0.513146	1.42716	0.154472	7.27721e-11	10.138
Lrrc8b	0.51297	1.42699	0.154419	0.00474558	2.32371
Krt23	0.512156	1.42618	0.154174	3.33588e-08	7.47679
Bub1	0.512142	1.42617	0.15417	0.00333523	2.47687
Itga2	0.511247	1.42528	0.153901	0.000995687	3.00188
Nav2	0.510944	1.42498	0.153809	0.0370562	1.43114
Zfp52	0.510596	1.42464	0.153705	4.69399e-08	7.32846
Rbp4	0.508713	1.42278	0.153138	2.17231e-10	9.66308
Cdr2	0.507658	1.42174	0.15282	2.29596e-05	4.63904
Fam102b	0.507266	1.42135	0.152702	9.04099e-05	4.04378
Sgol2	0.506856	1.42095	0.152579	0.00672639	2.17222
Def6	0.506122	1.42023	0.152358	0.00439975	2.35657
Tuba4a	0.504838	1.41896	0.151971	2.53016e-07	6.59685
Dusp9	0.50161	1.41579	0.151	1.42089e-05	4.84744
Crybg3	0.501259	1.41545	0.150894	0.025052	1.60116
Sept5	0.501216	1.41541	0.150881	0.00714277	2.14613
Hkdc1	0.500421	1.41463	0.150642	0.00123376	2.90877
Elk3	0.500055	1.41427	0.150531	9.56291e-12	11.0194
Cep78	0.499847	1.41406	0.150469	6.44035e-06	5.19109
Zfp9	0.499742	1.41396	0.150437	0.000246239	3.60864
Eya2	0.499425	1.41365	0.150342	3.74456e-09	8.4266
Inf2	0.499268	1.4135	0.150295	6.68364e-26	25.175
Dusp16	0.499058	1.41329	0.150231	2.99789e-08	7.52318
Cep55	0.498949	1.41318	0.150198	0.000890914	3.05016
Nars	0.498786	1.41302	0.150149	9.16843e-17	16.0377
Slc4a8	0.498127	1.41238	0.149951	0.00686138	2.16359
Abcc1	0.497494	1.41176	0.149761	6.43734e-09	8.19129
Ctsl	0.496847	1.41113	0.149566	8.78586e-09	8.05622
Cd276	0.496658	1.41094	0.149509	5.63735e-08	7.24893
Ets1	0.496648	1.41093	0.149506	4.98329e-09	8.30248
Lars	0.495321	1.40963	0.149107	1.24225e-09	8.90579
Cdk20	0.494898	1.40922	0.148979	0.0047474	2.32354
Skil	0.494592	1.40892	0.148887	1.5335e-06	5.81432
Ahr	0.494219	1.40856	0.148775	0.000101362	3.99412
Tars	0.493854	1.4082	0.148665	8.09352e-13	12.0919
Azin1	0.493366	1.40773	0.148518	7.38118e-10	9.13187
Rusc2	0.493206	1.40757	0.14847	1.22339e-06	5.91244
Lzts3	0.492073	1.40646	0.148129	0.0012169	2.91475
Dus2	0.492019	1.40641	0.148112	0.00200373	2.69816
Cav2	0.491659	1.40606	0.148004	9.26082e-10	9.03335
P4ha2	0.491497	1.4059	0.147955	2.13751e-05	4.67009
Xpo4	0.491383	1.40579	0.147921	0.00769823	2.11361
Zak	0.491169	1.40558	0.147857	1.71056e-07	6.76686
Tmem79	0.490883	1.4053	0.147771	0.000493149	3.30702
Dlx3	0.489294	1.40376	0.147292	0.00714595	2.14594
Gpr64	0.489141	1.40361	0.147246	0.000693226	3.15913
Pgk1	0.488643	1.40312	0.147096	0.00546253	2.26261
Pam	0.487718	1.40223	0.146818	7.58191e-16	15.1202
Fez2	0.487598	1.40211	0.146782	1.84382e-11	10.7343
Limk1	0.486271	1.40082	0.146382	1.78199e-05	4.7491
Slc2a1	0.485692	1.40026	0.146208	1.48041e-16	15.8296
Trip13	0.485638	1.4002	0.146192	0.00108965	2.96271
Gas2l3	0.485191	1.39977	0.146057	0.00155955	2.807
Nipal1	0.484494	1.39909	0.145847	0.00150393	2.82277
Lamc1	0.483611	1.39824	0.145581	5.32393e-05	4.27377
Ctps	0.482818	1.39747	0.145343	1.74142e-10	9.7591
Irx3	0.482776	1.39743	0.14533	1.2467e-08	7.90424
Tfrc	0.482467	1.39713	0.145237	6.12883e-08	7.21262
Yars	0.482405	1.39707	0.145218	1.46248e-08	7.83491
Runx2	0.482381	1.39705	0.145211	1.97287e-06	5.7049
Bard1	0.48173	1.39642	0.145015	0.00762623	2.11769
D16Ertd472e	0.481582	1.39627	0.144971	0.0167122	1.77697
Prkx	0.481444	1.39614	0.144929	5.30651e-06	5.27519
Dusp7	0.481161	1.39587	0.144844	9.33195e-06	5.03003
Sntb2	0.48057	1.39529	0.144666	0.00684107	2.16488
Utp20	0.479668	1.39442	0.144395	0.000396602	3.40165
Ascc3	0.479666	1.39442	0.144394	4.395e-05	4.35704
Pdss1	0.47964	1.3944	0.144386	0.000291002	3.5361
Mb21d2	0.47921	1.39398	0.144257	0.00462534	2.33486
Soat1	0.479004	1.39378	0.144195	9.67283e-11	10.0144
Prodh	0.47865	1.39344	0.144088	2.07874e-05	4.6822
Col4a1	0.478588	1.39338	0.144069	1.06431e-11	10.9729
Vldlr	0.478524	1.39332	0.14405	0.00460501	2.33677
Ahctf1	0.47826	1.39306	0.143971	1.74764e-05	4.75755
Tmtc3	0.478031	1.39284	0.143902	0.000288786	3.53942
Tbc1d2	0.477799	1.39262	0.143832	1.06981e-06	5.97069
Mpp2	0.477622	1.39245	0.143778	0.00686138	2.16359
Eml5	0.476239	1.39111	0.143362	0.0118107	1.92772
Ect2	0.475955	1.39084	0.143277	0.00171761	2.76508
Sertad2	0.474966	1.38989	0.142979	6.1854e-08	7.20863
Ufsp1	0.474931	1.38985	0.142968	0.0216833	1.66387
Fam63b	0.473581	1.38855	0.142562	0.0015977	2.79651
Urb1	0.473313	1.38829	0.142481	0.000139847	3.85435
Sec24d	0.472409	1.38742	0.142209	8.79678e-08	7.05568
Gls	0.471716	1.38676	0.142001	9.07924e-08	7.04195
E2f2	0.471516	1.38657	0.14194	0.00198307	2.70266
Sgms2	0.47123	1.38629	0.141854	9.56812e-06	5.01917
Piga	0.47048	1.38557	0.141628	0.000937866	3.02786
Bbs5	0.468771	1.38393	0.141114	0.0284247	1.5463
Tram2	0.468065	1.38325	0.140902	5.99599e-05	4.22214
Acsl4	0.467476	1.38269	0.140724	2.59943e-08	7.58512
Rsbn1	0.466455	1.38171	0.140417	0.000110399	3.95703
Eogt	0.466191	1.38146	0.140338	2.59648e-06	5.58561
Ube2l6	0.466012	1.38129	0.140284	0.0186085	1.73029
Pmm1	0.465634	1.38092	0.14017	0.000692436	3.15962
Gjc1	0.465575	1.38087	0.140152	0.000357805	3.44635
Nab1	0.464833	1.38016	0.139929	6.40124e-09	8.19374
Itgav	0.464694	1.38002	0.139887	2.5551e-05	4.59259
Ldlrad4	0.464521	1.37986	0.139835	0.0149483	1.82541
Hsd17b7	0.463945	1.37931	0.139661	0.000950719	3.02195
Gnpnat1	0.463575	1.37895	0.13955	6.75937e-06	5.17009
2610301B20Rik	0.463373	1.37876	0.139489	0.0111676	1.95204
Usp31	0.463182	1.37858	0.139432	0.000168319	3.77387
Iqgap3	0.461956	1.37741	0.139062	0.00568855	2.245
Map4	0.461514	1.37699	0.13893	1.78436e-08	7.74852
Cenpj	0.461337	1.37682	0.138876	0.000858047	3.06649
Uggt1	0.460156	1.37569	0.138521	2.32733e-06	5.63314
Egfr	0.460144	1.37568	0.138517	0.000348827	3.45739
Actb	0.459766	1.37532	0.138403	1.49894e-07	6.82421
Plekho2	0.459754	1.37531	0.1384	4.1302e-07	6.38403
Eno3	0.459662	1.37522	0.138372	2.84942e-05	4.54524
Btaf1	0.459494	1.37506	0.138321	5.80378e-05	4.23629
En1	0.459302	1.37488	0.138264	9.28801e-10	9.03208
Cad	0.458672	1.37428	0.138074	1.92656e-05	4.71522
Kras	0.458306	1.37393	0.137964	2.09649e-10	9.67851
Eno1::Gm5506	0.457437	1.3731	0.137702	1.25427e-08	7.90161
Ppa1	0.457318	1.37299	0.137666	1.36451e-08	7.86502
Nupl2	0.457228	1.3729	0.137639	0.0138412	1.85883
Nup188	0.457013	1.3727	0.137574	3.29672e-06	5.48192
Psmd8	0.456652	1.37235	0.137466	7.71565e-10	9.11263
Higd1a	0.456489	1.3722	0.137417	0.0213391	1.67082
Mir22hg	0.456211	1.37193	0.137333	0.0127058	1.896
9630033F20Rik	0.454134	1.36996	0.136708	5.91261e-07	6.22822
Igf2bp1	0.453788	1.36963	0.136604	5.60873e-07	6.25114
Fam69a	0.453191	1.36907	0.136424	0.00018783	3.72624
Mettl7b	0.452438	1.36835	0.136197	0.0349217	1.4569
Sox11	0.452348	1.36827	0.13617	0.000880694	3.05517
Heatr1	0.451344	1.36731	0.135868	5.20474e-06	5.2836
Trak2	0.451221	1.3672	0.135831	5.63268e-05	4.24928
Slc39a14	0.451137	1.36712	0.135806	8.84068e-06	5.05351
Itga5	0.449272	1.36535	0.135244	5.50363e-07	6.25935
S100a10	0.449251	1.36533	0.135238	7.21839e-08	7.14156
Pls3	0.448724	1.36483	0.135079	1.45058e-12	11.8385
Rundc3b	0.448687	1.3648	0.135068	0.002281	2.64187
Tpm1	0.448423	1.36455	0.134989	8.66954e-16	15.062
Csl	0.448419	1.36454	0.134988	0.00684285	2.16476
Hyou1	0.448082	1.36422	0.134886	2.79107e-08	7.55423
Tmed5	0.448068	1.36421	0.134882	6.27209e-10	9.20259
Aldoart1	0.448052	1.3642	0.134877	8.99805e-05	4.04585
Slc12a4	0.447472	1.36365	0.134702	3.26334e-14	13.4863
Lrp12	0.445668	1.36194	0.134159	0.00473928	2.32429
Slmo2	0.445332	1.36163	0.134058	4.73482e-05	4.3247
Ehd1	0.443982	1.36035	0.133652	1.22063e-08	7.91342
Ptrh1	0.443636	1.36003	0.133548	0.0130175	1.88547
Med13l	0.442387	1.35885	0.133172	0.00389929	2.40901
Hs6st1	0.441468	1.35799	0.132895	1.41716e-07	6.84858
Zdhhc21	0.441297	1.35782	0.132844	0.00188277	2.7252
Hspa5	0.439491	1.35613	0.1323	6.24672e-07	6.20435
Pgs1	0.439471	1.35611	0.132294	5.63057e-07	6.24945
Mphosph10	0.439147	1.3558	0.132197	2.93149e-07	6.53291
Suco	0.43908	1.35574	0.132176	4.40561e-07	6.35599
Tes	0.438879	1.35555	0.132116	1.19444e-09	8.92284
Oxnad1	0.437939	1.35467	0.131833	9.25403e-06	5.03367
Rras2	0.437784	1.35452	0.131786	7.64628e-07	6.11655
Prr5	0.436662	1.35347	0.131448	4.06493e-05	4.39095
Hivep2	0.43622	1.35305	0.131315	0.0275072	1.56055
Myo1b	0.436204	1.35304	0.131311	3.34528e-08	7.47557
Stk40	0.435197	1.3521	0.131007	0.000152297	3.81731
Lgals1	0.434595	1.35153	0.130826	1.46146e-07	6.83521
Rbm43	0.432713	1.34977	0.130259	0.042779	1.36877
Ankrd50	0.432454	1.34953	0.130181	2.31526e-05	4.6354
Ddx39	0.432405	1.34948	0.130167	5.68246e-06	5.24546
Fanca	0.432401	1.34948	0.130166	0.0021418	2.66922
BC027231	0.431667	1.34879	0.129945	0.00160132	2.79552
Ssx2ip	0.430911	1.34808	0.129717	5.71548e-06	5.24295
Uprt	0.430691	1.34788	0.129651	0.0337042	1.47232
Hmga1-rs1::Hmga1	0.430672	1.34786	0.129645	3.09789e-10	9.50893
Cbx7	0.430664	1.34785	0.129643	0.0134745	1.87049
Tpx2	0.430403	1.34761	0.129564	0.0146446	1.83432
Myo10	0.429673	1.34693	0.129344	0.000711305	3.14794
Mvb12b	0.429171	1.34646	0.129193	0.00379572	2.42071
Ppp1r15b	0.428841	1.34615	0.129094	1.01458e-06	5.99371
Aff4	0.427946	1.34532	0.128825	0.0033826	2.47075
1110008P14Rik	0.427071	1.3445	0.128561	0.00948743	2.02285
Itgb3	0.426991	1.34443	0.128537	0.00455252	2.34175
Plxnd1	0.426543	1.34401	0.128402	0.00184949	2.73295
Plk4	0.426115	1.34361	0.128273	0.0130133	1.88561
Pif1	0.425461	1.343	0.128076	0.0438059	1.35847
Mybl2	0.424753	1.34234	0.127863	0.0402905	1.3948
Qser1	0.424749	1.34234	0.127862	0.00354804	2.45001
Fermt2	0.424566	1.34217	0.127807	0.00346338	2.4605
Rif1	0.42453	1.34213	0.127796	0.0106085	1.97435
Esyt1	0.4237	1.34136	0.127546	0.00014584	3.83612
Hmga1-rs1::Hmga1	0.423143	1.34085	0.127379	1.73006e-10	9.76194
Rc3h1	0.422892	1.34061	0.127303	0.00293344	2.53262
Igf1r	0.422144	1.33992	0.127078	0.030406	1.51704
Homer1	0.421933	1.33972	0.127015	1.4237e-06	5.84658
Eif2s2	0.420189	1.3381	0.126489	8.30484e-07	6.08067
Tubb4b	0.419443	1.33741	0.126265	0.00146491	2.83419
Klhl5	0.419295	1.33727	0.12622	8.05134e-05	4.09413
Itga1	0.419214	1.3372	0.126196	0.0088487	2.05312
Sh3pxd2a	0.418661	1.33669	0.12603	0.00171346	2.76612
Ap1s2	0.41727	1.3354	0.125611	0.000336668	3.4728
Rreb1	0.417185	1.33532	0.125585	0.00412684	2.38438
Hsp90aa1	0.417175	1.33531	0.125582	7.77121e-11	10.1095
Amotl1	0.416648	1.33482	0.125423	0.00225319	2.6472
Tgfa	0.416137	1.33435	0.12527	1.6112e-05	4.79285
Plekho1	0.41548	1.33374	0.125072	0.00648925	2.18781
Sh3bp2	0.415477	1.33374	0.125071	0.0064758	2.18871
Blm	0.415435	1.3337	0.125058	0.0362976	1.44012
Tacc2	0.415342	1.33361	0.12503	7.35334e-12	11.1335
Aen	0.415037	1.33333	0.124939	0.000255159	3.59319
Myadm	0.414495	1.33283	0.124775	2.79113e-08	7.55422
Mtmr10	0.414407	1.33275	0.124749	4.40006e-06	5.35654
Myo5b	0.413636	1.33204	0.124517	0.000133364	3.87496
Rftn2	0.413531	1.33194	0.124485	0.0289061	1.53901
Mical3	0.41221	1.33072	0.124088	0.00264345	2.57783
Tuba1c	0.411693	1.33025	0.123932	0.00859577	2.06572
Rcan1	0.411614	1.33017	0.123908	0.000249029	3.60375
Prkcdbp	0.411526	1.33009	0.123882	1.34598e-05	4.87096
Slc25a33	0.411227	1.32982	0.123792	0.00605911	2.21759
Gm9855	0.411072	1.32967	0.123745	0.00012964	3.88726
Ripk3	0.411	1.32961	0.123723	0.00423644	2.373
Farsb	0.410826	1.32945	0.123671	2.07753e-05	4.68245
Hax1	0.410804	1.32943	0.123664	0.000137741	3.86094
Odf2	0.410583	1.32922	0.123598	0.000687481	3.16274
Uqcrq	0.409996	1.32868	0.123421	0.000478312	3.32029
B4galnt4	0.409595	1.32831	0.1233	0.0412629	1.38444
Fam43a	0.409488	1.32821	0.123268	0.000366277	3.43619
Gm12854::S100a11::Gm5068	0.40929	1.32803	0.123208	1.32134e-05	4.87898
Myh9	0.408313	1.32713	0.122915	2.13948e-05	4.66969
Capn2	0.408206	1.32703	0.122882	6.79937e-13	12.1675
Agps	0.407363	1.32626	0.122628	3.78584e-05	4.42184
Mpzl3	0.4073	1.3262	0.12261	4.44419e-05	4.35221
4632434I11Rik	0.406465	1.32543	0.122358	0.0448497	1.34824
Sult2b1	0.40606	1.32506	0.122236	0.0107999	1.96658
Orc2	0.405498	1.32455	0.122067	6.34513e-07	6.19756
Il4ra	0.40545	1.3245	0.122053	4.46374e-12	11.3503
Map4k4	0.405214	1.32429	0.121982	1.56758e-10	9.80477
Pea15a	0.405121	1.3242	0.121953	0.000288614	3.53968
Spats2l	0.405102	1.32418	0.121948	0.00264539	2.57751
Kif13a	0.404731	1.32384	0.121836	0.000305573	3.51489
Ajuba	0.403274	1.32251	0.121398	2.12263e-05	4.67313
Gatsl2	0.40321	1.32245	0.121378	0.000673363	3.17175
Gm20899::Gapdh	0.403141	1.32238	0.121357	1.11893e-05	4.9512
Emp1	0.403032	1.32228	0.121325	1.57814e-07	6.80186
Pmvk	0.402721	1.322	0.121231	1.88749e-05	4.72412
Sema6d	0.4024	1.3217	0.121134	0.0130327	1.88496
Ints2	0.401557	1.32093	0.120881	6.33272e-05	4.19841
Dusp18	0.40124	1.32064	0.120785	2.03206e-05	4.69206
Arhgap29	0.401164	1.32057	0.120762	0.0270534	1.56778
Usp43	0.401147	1.32056	0.120757	0.0124696	1.90415
Pitpnc1	0.398383	1.31803	0.119925	0.00193074	2.71428
Dbn1	0.39793	1.31762	0.119789	0.0160797	1.79372
Casp8	0.397859	1.31755	0.119768	8.71536e-09	8.05971
Nkrf	0.397846	1.31754	0.119764	0.000290308	3.53714
Smim3	0.397595	1.31731	0.119688	6.61496e-07	6.17947
Heg1	0.397347	1.31708	0.119613	0.0119523	1.92255
2310007B03Rik	0.396918	1.31669	0.119484	0.0131998	1.87943
Amotl2	0.396635	1.31643	0.119399	1.17907e-07	6.92846
Zfand2a	0.396246	1.31608	0.119282	0.00203598	2.69123
Sim2	0.396234	1.31607	0.119278	0.0376342	1.42442
Sec14l1	0.39616	1.316	0.119256	4.20101e-10	9.37665
Abcb1b	0.394163	1.31418	0.118655	7.55548e-09	8.12174
Usp9x	0.393448	1.31353	0.11844	0.022817	1.64174
Nmt2	0.392345	1.31253	0.118108	7.38382e-09	8.13172
Slc16a1	0.392232	1.31242	0.118074	6.71727e-07	6.17281
Myzap	0.392065	1.31227	0.118023	0.0242201	1.61582
Bcorl1	0.392045	1.31225	0.118017	8.38438e-05	4.07653
Socs3	0.391922	1.31214	0.11798	0.00269917	2.56877
Taldo1	0.391908	1.31213	0.117976	6.09555e-06	5.21499
Fkbp11	0.391706	1.31194	0.117915	0.00386995	2.41229
Slc25a24	0.391667	1.31191	0.117903	6.01089e-12	11.2211
Eno1::Gm5506	0.391647	1.31189	0.117898	2.81678e-05	4.55025
Dhx29	0.3916	1.31185	0.117883	0.000140652	3.85186
Lyar	0.391539	1.31179	0.117865	0.00124005	2.90656
Tmcc3	0.391203	1.31149	0.117764	0.00134454	2.87143
Eprs	0.391139	1.31143	0.117745	6.84767e-07	6.16446
Vim	0.390834	1.31115	0.117653	2.63473e-06	5.57926
Lpgat1	0.390824	1.31114	0.11765	0.00065422	3.18428
Ggta1	0.39069	1.31102	0.117609	1.32932e-05	4.87637
5430417L22Rik	0.390438	1.31079	0.117533	7.83588e-05	4.10591
Ddx18	0.390051	1.31044	0.117417	0.000114238	3.94219
Fhl3	0.389658	1.31008	0.117299	2.67255e-08	7.57307
Slc6a9	0.38947	1.30991	0.117242	0.000278815	3.55468
Esf1	0.389073	1.30955	0.117123	2.19441e-07	6.65868
Crcp	0.388596	1.30912	0.116979	0.00190879	2.71924
Naa15	0.388208	1.30877	0.116862	1.24225e-09	8.90579
Mak16	0.388117	1.30868	0.116835	6.6003e-06	5.18044
Akap11	0.387563	1.30818	0.116668	0.0266787	1.57384
Cerk	0.387248	1.3079	0.116573	0.000115331	3.93805
Slc25a5	0.386748	1.30744	0.116423	5.99054e-05	4.22253
Anxa8	0.386717	1.30741	0.116413	0.000186722	3.7288
Pkn3	0.386612	1.30732	0.116382	0.000207556	3.68286
1110004E09Rik	0.386518	1.30723	0.116354	0.000369008	3.43296
Gadd45b	0.386139	1.30689	0.116239	0.000329103	3.48267
Abcb1a	0.38613	1.30688	0.116237	0.00062257	3.20581
Adarb1	0.386001	1.30677	0.116198	0.0394153	1.40434
Ythdc2	0.38593	1.3067	0.116176	0.00118819	2.92512
Antxr2	0.385773	1.30656	0.116129	3.77623e-07	6.42294
Fert2	0.384559	1.30546	0.115764	3.40145e-05	4.46834
Yrdc	0.384543	1.30545	0.115759	9.65088e-05	4.01543
Mrs2	0.384326	1.30525	0.115694	0.0344187	1.46321
Txndc11	0.384316	1.30524	0.115691	1.43664e-05	4.84265
Aurka	0.384275	1.3052	0.115678	0.0325805	1.48704
Tead4	0.38423	1.30516	0.115665	4.42642e-05	4.35395
Cdh6	0.383972	1.30493	0.115587	0.0473375	1.32479
Sparc	0.383749	1.30473	0.11552	3.96057e-10	9.40224
Eps8	0.383626	1.30462	0.115483	1.42855e-08	7.8451
Rad18	0.383089	1.30413	0.115321	0.0161127	1.79283
Epcam	0.382959	1.30401	0.115282	0.0210436	1.67688
Camsap2	0.382747	1.30382	0.115218	0.00145423	2.83737
Zfp142	0.382741	1.30382	0.115217	0.0161922	1.79069
1110007C09Rik	0.382347	1.30346	0.115098	4.3236e-06	5.36415
Fitm2	0.382256	1.30338	0.115071	0.00710111	2.14867
Ltbp1	0.381808	1.30297	0.114936	0.00149396	2.82566
Sprtn	0.381322	1.30253	0.114789	0.0275072	1.56055
Wnk1	0.38106	1.3023	0.11471	0.00681122	2.16678
Slc11a2	0.380607	1.30189	0.114574	2.75656e-06	5.55963
Clasp1	0.379556	1.30094	0.114258	0.000883775	3.05366
E2f3	0.378897	1.30035	0.114059	1.88749e-05	4.72412
Prr11	0.378876	1.30033	0.114053	0.0145077	1.8384
Kctd5	0.378531	1.30002	0.113949	1.44496e-08	7.84014
Nek2	0.378472	1.29996	0.113931	0.0261362	1.58276
Atxn1	0.378176	1.2997	0.113842	0.0130133	1.88561
Ckap5	0.377815	1.29937	0.113734	0.00858625	2.0662
Edem1	0.377762	1.29932	0.113718	1.39168e-08	7.85646
Timm8a1	0.377412	1.29901	0.113612	0.0101707	1.99265
Acot9	0.377303	1.29891	0.11358	0.000137535	3.86159
Ecm1	0.377085	1.29872	0.113514	0.000806894	3.09318
Orc4	0.376906	1.29855	0.11346	4.32154e-05	4.36436
Nup93	0.376547	1.29823	0.113352	0.000246521	3.60815
Gm21451::Loxl2	0.376539	1.29822	0.11335	0.031528	1.5013
Tcof1	0.375385	1.29719	0.113002	0.000232227	3.63409
Senp5	0.375288	1.2971	0.112973	0.00244433	2.61184
Ankrd52	0.374918	1.29677	0.112861	0.00591543	2.22801
Fam84b	0.374111	1.29604	0.112619	0.000915704	3.03824
Id3	0.373627	1.29561	0.112473	0.0279801	1.55315
Pelo	0.373527	1.29552	0.112443	0.00012222	3.91286
Micall2	0.37341	1.29541	0.112408	1.11657e-05	4.95211
Eif2b2	0.373183	1.29521	0.112339	0.000520724	3.28339
Thada	0.37316	1.29519	0.112332	0.0243281	1.61389
Nomo1	0.372976	1.29502	0.112277	2.75864e-06	5.55931
Ier5	0.372481	1.29458	0.112128	2.06569e-07	6.68494
Plekhg2	0.37246	1.29456	0.112122	0.000221348	3.65492
Mid1ip1	0.372264	1.29438	0.112063	1.88054e-05	4.72572
Stxbp1	0.372189	1.29432	0.11204	5.9769e-06	5.22352
Pik3cb	0.372173	1.2943	0.112035	2.56058e-05	4.59166
Phldb2	0.371887	1.29404	0.111949	2.26052e-05	4.64579
Clip1	0.371564	1.29375	0.111852	5.13146e-05	4.28976
Kpna2	0.371425	1.29363	0.11181	0.0393335	1.40524
Dnajc15	0.370909	1.29317	0.111655	0.0182184	1.73949
Dcbld2	0.370728	1.29301	0.1116	0.000233782	3.63119
Gtf2f2	0.37059	1.29288	0.111559	0.00243737	2.61308
Ern1	0.369597	1.29199	0.11126	0.00135459	2.86819
Slc16a6	0.369259	1.29169	0.111158	0.00760513	2.11889
Cdc34	0.369042	1.29149	0.111093	0.000520724	3.28339
Cenpi	0.368931	1.2914	0.111059	0.0207273	1.68346
Rin1	0.368788	1.29127	0.111016	3.54949e-06	5.44983
Mars2	0.367772	1.29036	0.110711	0.0218497	1.66055
Hmgcr	0.367585	1.29019	0.110654	0.0134466	1.87139
Ppm1j	0.366851	1.28954	0.110433	0.0227079	1.64382
Sorbs1	0.36561	1.28843	0.11006	0.00926042	2.03337
Gprc5b	0.365465	1.2883	0.110016	0.0253353	1.59627
Uso1	0.365219	1.28808	0.109942	4.84674e-09	8.31455
Slc7a6	0.364902	1.28779	0.109846	5.09277e-09	8.29305
Chsy1	0.364756	1.28766	0.109802	0.000584775	3.23301
Trmt61a	0.364474	1.28741	0.109718	0.0399361	1.39863
Rhou	0.363922	1.28692	0.109551	1.23888e-09	8.90697
Bod1l	0.363657	1.28668	0.109472	0.0388001	1.41117
Fmnl2	0.362997	1.2861	0.109273	0.000112811	3.94765
Fam171a1	0.362944	1.28605	0.109257	0.000118913	3.92477
Cabin1	0.362538	1.28569	0.109135	0.0034304	2.46466
Slc35e4	0.362423	1.28558	0.1091	4.10502e-06	5.38668
Heatr2	0.362361	1.28553	0.109081	7.9877e-05	4.09758
Nup205	0.362166	1.28535	0.109023	0.00281992	2.54976
Ccdc68	0.361307	1.28459	0.108764	0.00124005	2.90656
Nphp1	0.361296	1.28458	0.108761	0.000230619	3.63711
Nup98	0.361188	1.28448	0.108728	0.0123424	1.9086
Pbk	0.360925	1.28425	0.108649	0.0376579	1.42414
Map9	0.360815	1.28415	0.108616	0.0305731	1.51466
Xpo5	0.359908	1.28334	0.108343	0.000110485	3.9567
Spef1	0.359813	1.28326	0.108315	0.0491599	1.30839
Fam118a	0.359803	1.28325	0.108311	0.0036281	2.44032
Litaf	0.359518	1.283	0.108226	9.09166e-06	5.04136
Lims1	0.359408	1.2829	0.108193	8.47199e-06	5.07201
Elmsan1	0.359006	1.28254	0.108071	0.00215682	2.66619
Eaf1	0.358978	1.28252	0.108063	4.76205e-06	5.32221
Prkar2b	0.358866	1.28242	0.10803	1.28608e-05	4.89073
Nol10	0.358801	1.28236	0.10801	2.18144e-05	4.66126
Foxm1	0.358452	1.28205	0.107905	0.0182625	1.73844
Iffo2	0.358255	1.28187	0.107845	0.000131769	3.88019
Sptbn1	0.358101	1.28174	0.107799	0.00734763	2.13385
Tln1	0.356992	1.28075	0.107465	0.00202191	2.69424
Pmepa1	0.356511	1.28033	0.107321	0.00307892	2.5116
Edem3	0.35628	1.28012	0.107251	0.0030658	2.51346
Zbtb21	0.355134	1.2791	0.106906	0.000171091	3.76677
Ncor2	0.354789	1.2788	0.106802	0.0315561	1.50092
Ppp1r18	0.354646	1.27867	0.106759	1.81014e-07	6.74229
Trove2	0.354057	1.27815	0.106582	0.0241266	1.6175
Dlgap5	0.352922	1.27714	0.10624	0.0299146	1.52412
Tsc22d2	0.352453	1.27673	0.106099	4.23331e-05	4.37332
C330027C09Rik	0.352365	1.27665	0.106073	0.00997258	2.00119
Tpbg	0.351794	1.27615	0.105901	0.00261197	2.58303
Nif3l1	0.351722	1.27608	0.105879	3.12037e-05	4.50579
Trip12	0.351451	1.27584	0.105797	0.00112798	2.9477
Adam9	0.351374	1.27577	0.105774	7.38856e-07	6.13144
Btbd10	0.351268	1.27568	0.105742	0.00195975	2.7078
Arl8a	0.350737	1.27521	0.105582	0.00010801	3.96654
Myl6::Gm8894	0.350654	1.27514	0.105557	0.00577451	2.23848
Naa20	0.350365	1.27488	0.10547	0.00269808	2.56895
Mfhas1	0.350307	1.27483	0.105453	0.0075231	2.1236
Ywhag	0.349979	1.27454	0.105354	1.94723e-10	9.71058
Iqgap1	0.349812	1.27439	0.105304	0.00103766	2.98395
Plxna1	0.349798	1.27438	0.1053	0.0119549	1.92245
Sdc3	0.349745	1.27434	0.105284	0.0187697	1.72654
Ndc1	0.349541	1.27415	0.105222	0.000620717	3.20711
Stom	0.349139	1.2738	0.105101	1.65873e-05	4.78022
Mdm1	0.348971	1.27365	0.105051	0.0117639	1.92945
Lacc1	0.34882	1.27352	0.105005	0.0076464	2.11654
Golgb1	0.348461	1.2732	0.104897	0.0359284	1.44456
Rbm41	0.348361	1.27311	0.104867	0.0456742	1.34033
Flt1	0.348327	1.27308	0.104857	0.00499651	2.30133
Ddx21	0.34782	1.27264	0.104704	2.3534e-05	4.6283
Eif2b3	0.34702	1.27193	0.104464	0.00631684	2.1995
Plk1	0.346772	1.27171	0.104389	0.0345319	1.46178
Ghr	0.34675	1.27169	0.104382	0.00243756	2.61304
Lgalsl	0.346726	1.27167	0.104375	6.3947e-06	5.19418
Urb2	0.346529	1.2715	0.104316	0.000276381	3.55849
Psmd14	0.346441	1.27142	0.104289	0.000305573	3.51489
Ttc39b	0.345936	1.27098	0.104137	0.00219489	2.65859
Ralgapb	0.345788	1.27085	0.104093	0.00237362	2.62459
Setx	0.345327	1.27044	0.103954	0.0178103	1.74933
Adssl1	0.3453	1.27042	0.103946	0.0383258	1.41651
Msantd3	0.345266	1.27039	0.103936	0.0150439	1.82264
Cftr	0.344962	1.27012	0.103844	0.045166	1.34519
Hif1a	0.344746	1.26993	0.103779	2.60646e-06	5.58395
Eva1c	0.34454	1.26975	0.103717	0.00875534	2.05773
5031439G07Rik	0.342548	1.26799	0.103117	7.42679e-11	10.1292
Trp53inp2	0.34238	1.26785	0.103067	7.08396e-05	4.14972
Dis3	0.342145	1.26764	0.102996	0.00104379	2.98139
BC026590	0.341687	1.26724	0.102858	0.00511321	2.29131
Nolc1	0.341487	1.26706	0.102798	0.000274048	3.56217
Hspd1	0.341419	1.267	0.102777	6.72609e-05	4.17224
Gale	0.341164	1.26678	0.1027	0.00385926	2.4135
Qsox2	0.340999	1.26663	0.102651	0.00041322	3.38382
Nup153	0.34041	1.26612	0.102474	0.0113868	1.9436
Lca5	0.340293	1.26601	0.102439	0.0120539	1.91887
Dennd2c	0.340087	1.26583	0.102376	0.00644219	2.19097
Ap4e1	0.340036	1.26579	0.102361	0.0106799	1.97143
Tcf20	0.339253	1.2651	0.102125	0.000552637	3.25756
Pck2	0.33895	1.26484	0.102034	1.54431e-06	5.81126
Gcnt1	0.338807	1.26471	0.101991	2.46635e-06	5.60795
Gm9833	0.338611	1.26454	0.101932	0.00149971	2.82399
Fndc3b	0.338605	1.26453	0.10193	0.0103014	1.9871
Bcl10	0.338549	1.26448	0.101913	1.70333e-05	4.7687
Ruvbl2	0.338315	1.26428	0.101843	6.73491e-06	5.17167
Mrpl20	0.338313	1.26428	0.101842	0.00916835	2.03771
Tnfrsf10b	0.338084	1.26408	0.101773	7.88524e-05	4.10318
Ncapg	0.337972	1.26398	0.10174	0.048149	1.31741
Sh3glb1	0.337945	1.26396	0.101732	4.0626e-11	10.3912
Luzp1	0.337682	1.26372	0.101652	0.00158833	2.79906
Tpm2	0.337509	1.26357	0.1016	0.000825212	3.08343
Thyn1	0.337403	1.26348	0.101568	0.00877571	2.05672
Ralgps2	0.33718	1.26329	0.101501	1.20077e-06	5.92054
Klf9	0.337132	1.26324	0.101487	0.00331602	2.47938
Sec16a	0.337046	1.26317	0.101461	0.0141312	1.84982
Gemin5	0.336587	1.26277	0.101323	3.83423e-05	4.41632
Tex30	0.336514	1.2627	0.101301	0.00804272	2.0946
Ccdc86	0.336466	1.26266	0.101286	7.10689e-05	4.14832
Cd151	0.33646	1.26265	0.101284	5.66869e-07	6.24652
Gch1	0.336396	1.2626	0.101265	0.0383296	1.41647
Nup160	0.336339	1.26255	0.101248	0.0127798	1.89348
Eif3c	0.335895	1.26216	0.101114	1.72937e-11	10.7621
Kirrel	0.335728	1.26201	0.101064	0.00105064	2.97855
Tpp2	0.335686	1.26198	0.101052	9.58916e-06	5.01822
Manea	0.335228	1.26158	0.100914	0.0257496	1.58923
Uchl5	0.335078	1.26145	0.100869	3.30847e-05	4.48037
Pfkl	0.334833	1.26123	0.100795	0.000258347	3.5878
Apex2	0.334246	1.26072	0.100618	0.00541087	2.26673
Ttc37	0.334133	1.26062	0.100584	0.00110521	2.95655
Rnf19b	0.333891	1.26041	0.100511	0.00100325	2.99859
Tead1	0.333772	1.2603	0.100475	0.0148644	1.82785
Osbpl6	0.333619	1.26017	0.100429	0.0404627	1.39295
Ikbkap	0.333334	1.25992	0.100344	0.000134042	3.87276
Tecpr2	0.333239	1.25984	0.100315	0.00283383	2.54763
Tuba1b::Gm5620	0.332739	1.2594	0.100164	0.00720318	2.14248
Npcd::Nptxr	0.331435	1.25826	0.0997718	0.00905627	2.04305
Uggt2	0.331368	1.25821	0.0997518	0.043144	1.36508
Irf6	0.33113	1.258	0.0996799	0.0280855	1.55152
Abhd5	0.331103	1.25797	0.099672	0.0123437	1.90855
Akt3	0.330877	1.25778	0.0996038	0.00279349	2.55385
Actn1	0.330835	1.25774	0.0995911	2.24874e-11	10.6481
Midn	0.33035	1.25732	0.0994453	2.67997e-07	6.57187
Atf7ip	0.330234	1.25722	0.0994103	0.0311678	1.50629
Abce1	0.330203	1.25719	0.0994009	5.12487e-07	6.29032
Serp1	0.329705	1.25676	0.099251	1.08077e-08	7.96627
Rqcd1	0.329354	1.25645	0.0991453	0.00030021	3.52258
Fam118b	0.32897	1.25612	0.0990298	0.00728654	2.13748
Tpr	0.328745	1.25592	0.0989622	0.00721338	2.14186
Ankrd9	0.328361	1.25559	0.0988464	0.0101457	1.99372
Tmem184b	0.327912	1.2552	0.0987114	1.06055e-05	4.97447
Mcm8	0.327773	1.25507	0.0986696	0.0089677	2.04732
Plaur	0.327529	1.25486	0.098596	0.00116727	2.93283
Kif18a	0.32736	1.25472	0.0985453	0.0302382	1.51944
Mcu	0.327342	1.2547	0.0985398	4.08248e-09	8.38908
Rrp9	0.327224	1.2546	0.0985041	0.00610936	2.214
Lpcat4	0.326914	1.25433	0.0984109	7.15393e-08	7.14546
Nab2	0.326825	1.25425	0.0983843	0.02766	1.55815
Shroom2	0.326668	1.25411	0.0983368	0.0038624	2.41314
Lats2	0.326569	1.25403	0.098307	0.000563963	3.24875
Phtf2	0.326247	1.25375	0.0982103	0.00912517	2.03976
Il17ra	0.32619	1.2537	0.098193	0.0163635	1.78612
Lrrfip1	0.326189	1.2537	0.0981926	6.74772e-09	8.17084
Tomm40	0.326053	1.25358	0.0981516	0.000658168	3.18166
Smg5	0.325828	1.25338	0.098084	0.00137365	2.86213
Wbscr27	0.324707	1.25241	0.0977466	0.0238944	1.6217
Arntl	0.32465	1.25236	0.0977293	0.000454395	3.34257
Ncl	0.324584	1.2523	0.0977094	0.00329435	2.48223
Ankrd11	0.324463	1.2522	0.0976731	0.0187567	1.72684
Nxpe3	0.324452	1.25219	0.0976699	0.0307228	1.51254
Acot10	0.324433	1.25217	0.097664	0.010343	1.98535
Usp24	0.324191	1.25196	0.0975912	0.0258141	1.58814
Tgfbr1	0.323896	1.25171	0.0975024	0.00290548	2.53678
Polr3g	0.323638	1.25148	0.0974248	0.00176518	2.75321
Brwd3	0.323291	1.25118	0.0973204	0.0451369	1.34547
Tmf1	0.323177	1.25108	0.097286	0.000753301	3.12303
R3hdm1	0.323114	1.25103	0.0972669	7.62661e-05	4.11767
Eef1e1	0.323022	1.25095	0.0972392	0.000641756	3.19263
Mgea5	0.322993	1.25092	0.0972306	0.00535389	2.27133
Haus6	0.322935	1.25087	0.0972132	0.00515389	2.28786
Letm1	0.322814	1.25077	0.0971767	0.000539887	3.2677
Pde12	0.322659	1.25063	0.0971299	0.00150437	2.82265
Clasp2	0.32263	1.25061	0.0971212	0.0173955	1.75956
Prdx5	0.322388	1.2504	0.0970485	4.77298e-05	4.32121
Abi2	0.32218	1.25022	0.0969858	0.00881676	2.05469
Camsap1	0.322037	1.25009	0.0969427	0.00276195	2.55878
Cse1l	0.321987	1.25005	0.0969277	0.00267099	2.57333
Pde6d	0.321874	1.24995	0.0968937	0.00292899	2.53328
Slc35b1	0.321727	1.24983	0.0968494	0.0102683	1.9885
Phka1	0.3217	1.2498	0.0968413	0.000615893	3.21049
Btg3::Gm7334	0.321418	1.24956	0.0967563	0.0125852	1.90014
Erap1	0.321279	1.24944	0.0967146	0.00328548	2.4834
Mcc	0.321269	1.24943	0.0967115	0.0330106	1.48135
Nxn	0.321129	1.24931	0.0966695	0.000353052	3.45216
Zfp275	0.320944	1.24915	0.0966137	0.00226444	2.64504
Eif5a2	0.320487	1.24875	0.0964762	0.0331365	1.47969
Jund	0.320133	1.24845	0.0963697	3.94718e-05	4.40371
Dph6	0.319822	1.24818	0.096276	0.00546253	2.26261
Wdr47	0.319606	1.24799	0.0962109	0.0226518	1.6449
Phf20l1	0.319429	1.24784	0.0961576	0.00145816	2.83619
Ppl	0.319385	1.2478	0.0961443	8.13251e-06	5.08978
Ints1	0.319364	1.24778	0.0961381	0.00169767	2.77015
Dpy19l1	0.319035	1.2475	0.0960391	3.9258e-06	5.40607
Espl1	0.318709	1.24721	0.0959409	0.046743	1.33028
Crlf3	0.318424	1.24697	0.0958552	4.92577e-05	4.30753
Acvr1	0.318297	1.24686	0.095817	2.27824e-05	4.6424
Lbh	0.31819	1.24677	0.0957848	0.00238248	2.62297
Bysl	0.317957	1.24656	0.0957147	0.00812354	2.09025
Gprc5a	0.317824	1.24645	0.0956745	0.000801366	3.09617
Dse	0.316954	1.2457	0.0954126	0.000196971	3.7056
Pfdn4	0.316829	1.24559	0.0953751	0.00694416	2.15838
Ttll4	0.316791	1.24556	0.0953637	0.00322765	2.49111
Acaca	0.316339	1.24517	0.0952276	0.0284549	1.54584
Naf1	0.316318	1.24515	0.0952212	0.00127369	2.89494
Tmem248	0.316085	1.24495	0.0951512	5.83427e-07	6.23401
Ywhah	0.316014	1.24489	0.0951297	6.75237e-05	4.17054
Rlim	0.315934	1.24482	0.0951057	0.0113052	1.94672
Arap2	0.315907	1.24479	0.0950975	0.0206478	1.68513
Rasa3	0.315815	1.24471	0.0950698	0.0003996	3.39837
Myh14	0.314997	1.24401	0.0948236	0.0237016	1.62522
Gmppb	0.314748	1.24379	0.0947485	0.0204256	1.68983
Nup214	0.31473	1.24378	0.0947433	0.00393	2.40561
Ak6::Taf9	0.314702	1.24375	0.0947348	0.000859076	3.06597
Srm	0.314493	1.24357	0.0946717	0.0166415	1.77881
8030462N17Rik	0.314245	1.24336	0.0945972	0.020705	1.68393
Tmsb10	0.314134	1.24326	0.0945637	0.00569052	2.24485
Cdr2l	0.314025	1.24317	0.0945309	0.00688179	2.1623
Rnf217	0.313968	1.24312	0.0945137	0.00129757	2.88687
Pop4	0.313955	1.24311	0.0945098	0.00486387	2.31302
Igfbp4	0.313874	1.24304	0.0944855	0.00071539	3.14546
Zdhhc13	0.313825	1.243	0.0944708	0.0014805	2.82959
Got1	0.313815	1.24299	0.0944676	2.07579e-08	7.68282
Fam129a	0.313404	1.24264	0.0943441	0.000226955	3.64406
Prss35	0.313345	1.24259	0.0943261	0.0338378	1.4706
Eif3j2	0.313177	1.24244	0.0942757	0.000306524	3.51354
Krt7	0.312684	1.24202	0.0941273	0.0192479	1.71562
Lama5	0.312645	1.24198	0.0941155	0.0384313	1.41531
Zfp568	0.312211	1.24161	0.0939849	0.00226411	2.6451
Elovl6	0.312083	1.2415	0.0939463	0.000668403	3.17496
Nop58	0.312051	1.24147	0.0939367	0.000498004	3.30277
Nop56	0.311967	1.2414	0.0939116	0.00593173	2.22682
Slc25a12	0.311807	1.24126	0.0938633	0.00447548	2.34916
Rasgrp3	0.311723	1.24119	0.0938379	0.000859076	3.06597
Ppfia1	0.311628	1.24111	0.0938095	6.47281e-06	5.18891
Rnf24	0.310803	1.2404	0.093561	0.0312246	1.5055
Anxa3	0.310785	1.24038	0.0935555	0.000191943	3.71683
Ier5l	0.310777	1.24038	0.0935531	0.0381189	1.41886
Cdc42bpa	0.310653	1.24027	0.0935157	0.0155195	1.80912
Traf3ip1	0.31042	1.24007	0.0934456	0.000383886	3.4158
Cast	0.310273	1.23994	0.0934016	3.03099e-05	4.51842
Lnp	0.309081	1.23892	0.0930426	0.00572115	2.24252
Rbm27	0.308913	1.23877	0.0929921	0.00907599	2.04211
Rrbp1	0.308852	1.23872	0.0929736	4.74946e-07	6.32336
Pfas	0.308664	1.23856	0.0929171	0.00402511	2.39522
Rnf39	0.308644	1.23854	0.0929112	0.016793	1.77487
Prdm4	0.307622	1.23767	0.0926034	0.00124764	2.90391
Eif6	0.30729	1.23738	0.0925035	0.0017939	2.7462
Tfe3	0.306411	1.23663	0.092239	5.20343e-05	4.28371
Rab23	0.306399	1.23662	0.0922352	0.00631523	2.19961
Acbd3	0.306145	1.2364	0.0921587	4.42642e-05	4.35395
Tulp3	0.306103	1.23636	0.0921461	0.000538791	3.26858
Ercc6l	0.306037	1.23631	0.0921263	0.0313919	1.50318
Nup35	0.305894	1.23618	0.0920832	0.00761242	2.11848
Tpi1	0.305838	1.23614	0.0920663	3.87617e-05	4.4116
Slc39a13	0.305768	1.23608	0.0920455	0.00665394	2.17692
Icam1	0.305657	1.23598	0.0920119	0.00433612	2.3629
Trip11	0.305498	1.23584	0.091964	0.0281135	1.55109
Ssr3	0.305225	1.23561	0.0918819	1.75822e-09	8.75493
Spire1	0.30515	1.23555	0.0918593	0.000249468	3.60299
Btc	0.305029	1.23544	0.0918228	0.00242327	2.6156
F11r	0.304861	1.2353	0.0917723	8.29516e-06	5.08118
Nsf	0.304852	1.23529	0.0917696	1.90124e-06	5.72096
Snx7	0.304784	1.23523	0.0917492	0.00038213	3.41779
Coro1c	0.304606	1.23508	0.0916956	0.000331416	3.47963
Zfp106	0.303954	1.23452	0.0914993	0.00408948	2.38833
Wdr37	0.303819	1.23441	0.0914586	0.0034304	2.46466
5830418K08Rik	0.303651	1.23426	0.0914081	0.0368683	1.43335
Pdzd8	0.303188	1.23387	0.0912688	0.010951	1.96054
Chst14	0.303141	1.23383	0.0912547	0.0119589	1.92231
Spata5	0.302735	1.23348	0.0911323	0.00027254	3.56457
Elk4	0.302234	1.23305	0.0909816	0.0268208	1.57153
Katnbl1	0.30209	1.23293	0.090938	0.000942391	3.02577
Tnfaip3	0.302074	1.23292	0.0909334	0.00158296	2.80053
Nop2	0.301929	1.23279	0.0908895	0.000141498	3.84925
Klhdc10	0.301884	1.23275	0.0908763	0.00019687	3.70582
Nucks1	0.301823	1.2327	0.0908577	0.0162978	1.78787
Rrp8	0.30174	1.23263	0.0908327	0.000367366	3.4349
Mthfr	0.301722	1.23261	0.0908273	0.00195229	2.70945
Mtfr1	0.301716	1.23261	0.0908255	5.25268e-07	6.27962
Ktn1	0.301575	1.23249	0.0907833	0.0013863	2.85814
Uhrf1bp1	0.301524	1.23245	0.0907677	0.02737	1.56273
Gla	0.301152	1.23213	0.0906557	0.00813611	2.08958
Psmd1	0.300888	1.2319	0.0905762	2.07494e-05	4.68299
Smg7	0.300839	1.23186	0.0905616	0.00011692	3.93211
Zdhhc5	0.300329	1.23143	0.090408	3.56868e-05	4.44749
Gxylt1	0.299576	1.23078	0.0901813	0.00528061	2.27732
Slc23a2	0.299239	1.2305	0.09008	0.0125557	1.90116
Uba6	0.299187	1.23045	0.0900643	0.0138883	1.85735
Bzw1	0.298999	1.23029	0.0900077	1.16397e-06	5.93406
Myof	0.298765	1.23009	0.0899373	0.00165046	2.78239
Nkain1	0.298697	1.23003	0.0899167	0.00812541	2.09015
Anxa5	0.298314	1.22971	0.0898014	0.000315204	3.50141
Aacs	0.297723	1.2292	0.0896234	2.57886e-05	4.58857
Abcc4	0.297608	1.2291	0.089589	0.000514134	3.28892
BC016423	0.297072	1.22865	0.0894275	0.0352902	1.45235
Cachd1	0.296902	1.2285	0.0893765	0.00596538	2.22436
Suox	0.296893	1.2285	0.0893738	0.036237	1.44085
Car5b	0.296831	1.22844	0.0893552	0.00072248	3.14117
Ndufaf4	0.296642	1.22828	0.089298	0.0204364	1.6896
Cgref1	0.295898	1.22765	0.089074	0.0348141	1.45825
Eif1a	0.295716	1.22749	0.0890194	1.25166e-06	5.90251
Rad54l2	0.295556	1.22736	0.0889711	0.0411311	1.38583
Axl	0.295448	1.22727	0.0889388	0.000563641	3.249
Eif4g1	0.294939	1.22683	0.0887854	7.39861e-05	4.13085
Ptgfrn	0.294895	1.2268	0.0887723	0.000901656	3.04496
Synj1	0.294252	1.22625	0.0885787	0.0207348	1.6833
Sema3e	0.294022	1.22605	0.0885094	4.72821e-05	4.3253
Nbas	0.293851	1.22591	0.0884579	0.0179702	1.74545
Cs	0.293683	1.22577	0.0884074	1.59977e-07	6.79594
Ankrd28	0.293451	1.22557	0.0883377	0.00354804	2.45001
Timm17a	0.293311	1.22545	0.0882956	0.019859	1.70204
Dync1li1	0.293275	1.22542	0.0882846	2.2546e-05	4.64693
Sema4b	0.293168	1.22533	0.0882524	0.000338512	3.47043
Dip2a	0.293141	1.22531	0.0882443	0.0158711	1.79939
Smndc1	0.293048	1.22523	0.0882162	9.23858e-05	4.03439
Cnst	0.293045	1.22522	0.0882154	0.0125557	1.90116
Cflar	0.292979	1.22517	0.0881955	0.000831854	3.07995
Svil	0.29274	1.22496	0.0881234	0.00400807	2.39707
Lgals3	0.291621	1.22401	0.0877866	0.00874236	2.05837
Usp6nl	0.291412	1.22384	0.0877238	0.00203282	2.6919
Npc1	0.291057	1.22354	0.087617	0.0019725	2.70498
Nucb2	0.29028	1.22288	0.0873829	0.00654245	2.18426
Psmc4	0.290126	1.22275	0.0873366	0.00332824	2.47779
L3mbtl2	0.290086	1.22271	0.0873245	0.00072748	3.13818
Chic2	0.289936	1.22259	0.0872795	0.000580533	3.23617
Arfgef2	0.2899	1.22256	0.0872685	0.0164972	1.78259
Cipc	0.28931	1.22206	0.087091	0.0064329	2.19159
Prep	0.289281	1.22203	0.0870824	1.78128e-05	4.74927
Sec24b	0.289084	1.22186	0.0870228	2.86049e-05	4.54356
Ap2a2	0.289062	1.22185	0.0870164	3.02693e-07	6.519
Sars	0.288688	1.22153	0.0869038	4.02806e-05	4.3949
Ehbp1l1	0.288441	1.22132	0.0868295	0.00215934	2.66568
Ccnc	0.288238	1.22115	0.0867683	0.00367127	2.43518
Rpap3	0.288229	1.22114	0.0867656	0.00279035	2.55434
Rcc1	0.288111	1.22104	0.0867299	0.00663581	2.17811
Inpp5a	0.28802	1.22096	0.0867025	0.000526026	3.27899
Sox13	0.287855	1.22082	0.086653	0.0146995	1.8327
Hccs	0.287506	1.22053	0.0865478	0.00130698	2.88373
Dnajc2	0.287503	1.22053	0.0865471	0.0013811	2.85977
Zbtb41	0.287432	1.22047	0.0865256	0.0119521	1.92256
Trmt6	0.287335	1.22038	0.0864963	0.00151496	2.8196
Lrig1	0.286056	1.2193	0.0861115	0.00086642	3.06227
Afap1	0.285997	1.21925	0.0860936	0.00253519	2.59599
Tuft1	0.285992	1.21925	0.0860921	0.00374356	2.42672
Celf2	0.285489	1.21882	0.0859407	0.00681666	2.16643
Atxn2l	0.285382	1.21873	0.0859084	0.00142595	2.84589
Ncoa6	0.285284	1.21865	0.0858789	0.0437171	1.35935
Pds5a	0.284968	1.21838	0.085784	0.0254458	1.59438
B4galt5	0.284513	1.218	0.0856469	0.000193058	3.71431
Slk	0.284428	1.21793	0.0856214	0.0132264	1.87856
Unc13b	0.284172	1.21771	0.0855444	0.0114141	1.94256
Wwtr1	0.284043	1.2176	0.0855054	0.00231342	2.63574
Ybx3	0.283924	1.2175	0.0854697	0.000222515	3.65264
Gtpbp4	0.283904	1.21748	0.0854635	0.000222515	3.65264
Creb1	0.283845	1.21744	0.0854458	0.000937173	3.02818
Qk	0.283812	1.21741	0.0854358	0.00102592	2.98889
Lonp1	0.283738	1.21734	0.0854135	6.04633e-05	4.21851
Slc25a30	0.283738	1.21734	0.0854135	0.0399193	1.39882
Calu	0.283736	1.21734	0.0854131	8.55924e-11	10.0676
Msln	0.283599	1.21723	0.0853718	0.0122198	1.91294
Enah	0.283403	1.21706	0.0853127	0.02488	1.60415
Rhbdd1	0.283304	1.21698	0.0852831	0.0033192	2.47897
Pik3c2a	0.283053	1.21677	0.0852074	0.0293195	1.53284
Ubqln1	0.282971	1.2167	0.0851828	9.72614e-08	7.01206
Pi4k2b	0.282838	1.21659	0.0851428	0.000310855	3.50744
Abcf2	0.282832	1.21658	0.0851408	4.56742e-05	4.34033
Taf1	0.282262	1.2161	0.0849695	0.0352833	1.45243
Uba3	0.282013	1.21589	0.0848945	2.34905e-06	5.62911
Cdc42bpb	0.281962	1.21585	0.0848791	0.00042175	3.37495
Pop1	0.281796	1.21571	0.0848291	0.00157047	2.80397
Dicer1	0.281741	1.21566	0.0848126	0.00212677	2.67228
Hsp90b1	0.281053	1.21508	0.0846054	6.18409e-05	4.20872
Rhoc	0.281043	1.21507	0.0846023	0.0195923	1.70791
Prkar2a	0.281001	1.21504	0.0845897	0.0075328	2.12304
Atp2a2	0.280935	1.21498	0.0845699	2.95325e-05	4.5297
Gyk	0.280767	1.21484	0.0845192	0.0455997	1.34104
Sept2	0.280673	1.21476	0.084491	7.34197e-08	7.13419
Kif23	0.28055	1.21466	0.0844541	0.0443392	1.35321
Kctd11	0.28017	1.21434	0.0843396	0.0237524	1.62429
Anp32e	0.27995	1.21415	0.0842735	0.00619047	2.20828
Mtr	0.279655	1.2139	0.0841846	0.0293775	1.53199
Sesn2	0.279492	1.21377	0.0841355	0.0150604	1.82216
Pprc1	0.279207	1.21353	0.0840498	0.00127638	2.89402
Desi2	0.278994	1.21335	0.0839855	0.00662374	2.1789
Zfp131	0.278834	1.21321	0.0839373	0.00612159	2.21314
Pcbp4	0.278803	1.21319	0.083928	0.0019493	2.71012
Gapvd1	0.278697	1.2131	0.0838961	0.000890258	3.05048
Wfs1	0.278632	1.21304	0.0838767	0.0123817	1.90722
Cfl1	0.278523	1.21295	0.0838438	0.00122901	2.91044
Pik3c2b	0.278507	1.21294	0.0838391	0.0372661	1.42869
Mllt11	0.278465	1.2129	0.0838262	0.0310716	1.50764
Snx9	0.278424	1.21287	0.083814	1.26414e-05	4.89821
Mia3	0.278109	1.2126	0.0837192	0.0037802	2.42249
Ccnj	0.278089	1.21259	0.0837132	0.0389077	1.40996
Cebpb	0.27808	1.21258	0.0837105	0.0100649	1.99719
Hspa4	0.27771	1.21227	0.083599	6.43196e-08	7.19166
Whsc1	0.277516	1.21211	0.0835405	0.0190175	1.72085
Anapc1	0.277499	1.21209	0.0835356	0.0120977	1.9173
Rdx	0.277436	1.21204	0.0835166	0.000735868	3.1332
Med14	0.277311	1.21193	0.0834788	0.0472371	1.32572
Mfge8	0.276964	1.21164	0.0833743	0.000670607	3.17353
Kdm5b	0.276792	1.2115	0.0833228	0.000685684	3.16388
Als2	0.276442	1.2112	0.0832173	0.00410062	2.38715
Tpst2	0.276246	1.21104	0.0831582	0.00161649	2.79143
Nup107	0.276218	1.21102	0.0831498	0.00443957	2.35266
Slc35c1	0.276199	1.211	0.0831441	0.00614392	2.21155
Sptan1	0.276133	1.21094	0.0831243	0.00522286	2.28209
Farp1	0.275966	1.2108	0.0830742	0.00349204	2.45692
Stk4	0.275783	1.21065	0.0830189	0.0010259	2.98889
Ctdp1	0.275738	1.21061	0.0830055	0.00108057	2.96635
Rabggta	0.275686	1.21057	0.0829898	0.0035683	2.44754
Ngfrap1	0.275502	1.21042	0.0829345	0.030714	1.51266
Naa50	0.275502	1.21042	0.0829344	0.000341214	3.46697
Srxn1	0.275364	1.2103	0.0828927	0.000604853	3.21835
Dot1l	0.275228	1.21019	0.082852	0.0146582	1.83392
Frmd6	0.274701	1.20974	0.0826931	0.01988	1.70158
Srpr	0.274588	1.20965	0.0826593	7.30041e-06	5.13665
Sh3tc1	0.274487	1.20956	0.0826289	6.46581e-05	4.18938
Itgb1	0.274472	1.20955	0.0826244	2.24581e-08	7.64863
Cdk17	0.274251	1.20937	0.0825577	0.000963429	3.01618
Slc41a1	0.274059	1.20921	0.0825001	0.0159101	1.79833
Mfsd7b	0.273778	1.20897	0.0824155	0.00301625	2.52053
Ctbs	0.27311	1.20841	0.0822142	0.0431201	1.36532
Ipo7	0.272868	1.20821	0.0821415	0.0041067	2.38651
Cap1	0.272446	1.20785	0.0820143	4.57709e-05	4.33941
Trim16	0.272281	1.20772	0.0819647	0.0033075	2.4805
Arhgef40	0.27203	1.20751	0.0818892	1.46367e-06	5.83456
Lig4	0.271651	1.20719	0.081775	0.0109323	1.96129
Pigm	0.271407	1.20698	0.0817016	0.000328273	3.48376
Ccdc41	0.271302	1.2069	0.0816701	0.0061728	2.20952
Gbf1	0.271138	1.20676	0.0816206	0.00924446	2.03412
Rtca	0.271095	1.20672	0.0816077	0.00370886	2.43076
Crtc3	0.270898	1.20656	0.0815484	0.00845839	2.07271
Sdad1	0.270875	1.20654	0.0815415	0.000290739	3.5365
Fam179b	0.270282	1.20604	0.0813631	0.0198647	1.70192
Psmd2	0.270023	1.20583	0.0812849	0.000976958	3.01012
Pom121	0.269928	1.20575	0.0812564	0.0290716	1.53653
Skp2	0.269429	1.20533	0.0811062	0.0138006	1.8601
Tmem129	0.269123	1.20508	0.0810141	0.0308663	1.51052
Taf4b	0.268987	1.20496	0.0809733	0.00771434	2.1127
Micall1	0.268674	1.2047	0.080879	0.00445447	2.3512
Snhg6	0.268172	1.20428	0.0807279	0.00243756	2.61304
Mmgt1	0.26804	1.20417	0.080688	0.000382138	3.41778
Frrs1	0.267762	1.20394	0.0806044	0.00111014	2.95462
Rab3gap2	0.267527	1.20374	0.0805337	0.00271091	2.56689
Dnajc21	0.267348	1.20359	0.0804797	0.00490035	2.30977
Surf4	0.267184	1.20346	0.0804304	9.20474e-05	4.03599
Chd1	0.267156	1.20343	0.080422	0.0184773	1.73336
Kpna1	0.267047	1.20334	0.0803891	0.0024359	2.61334
Impdh1	0.267019	1.20332	0.0803808	0.000146718	3.83352
Usp42	0.266849	1.20318	0.0803295	0.0120708	1.91826
Abca5	0.266792	1.20313	0.0803123	0.0376342	1.42442
Csrp1	0.266697	1.20305	0.0802839	1.51334e-05	4.82006
Cep250	0.26666	1.20302	0.0802726	0.0129439	1.88793
D5Ertd579e	0.26583	1.20233	0.0800227	0.0141687	1.84867
Sec61b	0.265736	1.20225	0.0799944	0.0148538	1.82816
Ets2	0.265347	1.20192	0.0798773	0.00430068	2.36646
Cdca4	0.26519	1.20179	0.0798302	0.0485257	1.31403
Spty2d1	0.26511	1.20173	0.079806	0.00200011	2.69895
Scyl2	0.265029	1.20166	0.0797816	0.00203105	2.69228
Nfic	0.264914	1.20156	0.0797471	0.0287936	1.5407
Gpsm2	0.264847	1.20151	0.0797269	0.00299152	2.52411
Cdkl2	0.264582	1.20129	0.0796472	0.0157681	1.80222
Ddx19b	0.26457	1.20128	0.0796436	0.0112652	1.94826
Esyt2	0.264533	1.20125	0.0796323	0.0101844	1.99207
Rc3h2	0.264414	1.20115	0.0795966	0.0181602	1.74088
Cebpg	0.264334	1.20108	0.0795724	0.0118686	1.9256
Cct6a	0.264309	1.20106	0.079565	0.000436955	3.35956
Nadk	0.264306	1.20106	0.0795641	2.79853e-06	5.55307
Zcchc2	0.264047	1.20084	0.0794862	0.0222929	1.65183
Tjp1	0.26396	1.20077	0.0794598	0.0383466	1.41627
Plaa	0.263928	1.20074	0.0794502	4.37966e-05	4.35856
Ppp2r5b	0.26375	1.2006	0.0793966	0.00119718	2.92184
Cstf2	0.26367	1.20053	0.0793726	0.0184241	1.73461
C2cd2l	0.263534	1.20042	0.0793316	0.0449279	1.34748
Ranbp2	0.263282	1.20021	0.0792559	0.046765	1.33008
Nupl1	0.263155	1.2001	0.0792176	0.0162978	1.78787
Twf1::Gm4887	0.262418	1.19949	0.0789958	3.56868e-05	4.44749
Ptpn11	0.262261	1.19936	0.0789485	2.78465e-05	4.55523
Plekha3	0.261715	1.1989	0.0787839	0.0023419	2.63043
Disp1	0.261445	1.19868	0.0787029	0.0023122	2.63597
Asb1	0.26142	1.19866	0.0786953	0.0122469	1.91197
Hsph1	0.261397	1.19864	0.0786882	0.0354461	1.45043
Ube2w	0.261366	1.19861	0.0786791	0.00656134	2.18301
Ksr1	0.261005	1.19831	0.0785704	0.0169323	1.77128
Rbm38	0.260679	1.19804	0.0784721	0.012422	1.90581
Ppp2r2a	0.260673	1.19804	0.0784705	8.00613e-05	4.09658
Itga7	0.260463	1.19786	0.0784071	0.014677	1.83336
Csnk1e	0.260406	1.19782	0.0783901	0.000420099	3.37665
Gm9769::Ptges3	0.259994	1.19747	0.0782661	0.00398069	2.40004
Cbwd1	0.259631	1.19717	0.0781567	0.0207273	1.68346
Stard3nl	0.259341	1.19693	0.0780693	0.0130928	1.88297
Trp53inp1	0.259277	1.19688	0.0780502	0.0474516	1.32375
Picalm	0.259157	1.19678	0.078014	8.22117e-06	5.08507
Fam107b	0.25899	1.19664	0.0779636	1.24396e-05	4.90519
Eif4e	0.258947	1.19661	0.0779509	0.00129829	2.88663
Xpo1	0.25841	1.19616	0.077789	0.00144176	2.84111
Egln1	0.25834	1.1961	0.0777682	0.000497331	3.30335
Exoc2	0.258256	1.19603	0.0777428	0.00654086	2.18437
Tceb1	0.25823	1.19601	0.0777351	0.00488709	2.31095
Cltc	0.258211	1.19599	0.0777291	0.0200579	1.69771
Xpo6	0.257973	1.1958	0.0776577	6.15079e-05	4.21107
Phospho2	0.257856	1.1957	0.0776224	0.0313661	1.50354
Oxct1	0.257853	1.1957	0.0776216	0.00572907	2.24192
Lrrk1	0.257659	1.19554	0.077563	0.00593248	2.22676
Arl14ep	0.257637	1.19552	0.0775564	0.0075328	2.12304
Dagla	0.257495	1.1954	0.0775137	0.0471193	1.3268
Idh3a	0.257242	1.19519	0.0774377	0.00327389	2.48494
Larp4	0.256847	1.19486	0.0773186	0.00147383	2.83155
Scaf4	0.256678	1.19472	0.0772677	0.00631684	2.1995
Dak	0.256665	1.19471	0.077264	0.00253235	2.59648
Tor3a	0.256624	1.19468	0.0772514	0.0404133	1.39348
Fam65a	0.256454	1.19454	0.0772002	0.00778461	2.10876
Gm13123::Gcn1l1	0.256333	1.19444	0.077164	0.0290786	1.53643
Samd4b	0.255859	1.19405	0.0770211	0.000867881	3.06154
Rbms1	0.255492	1.19374	0.0769108	0.0014777	2.83041
Sf3b3	0.255485	1.19374	0.0769086	0.00148746	2.82755
Dusp6	0.255435	1.1937	0.0768935	0.0188451	1.7248
Trim59	0.255427	1.19369	0.0768912	0.00285745	2.54402
2700029M09Rik	0.254994	1.19333	0.076761	0.0193731	1.7128
Ccnyl1	0.254721	1.19311	0.0766787	0.0201313	1.69613
Rrp1b	0.254566	1.19298	0.0766319	0.000305573	3.51489
Zmat3	0.254343	1.19279	0.076565	0.015517	1.80919
Pak1ip1	0.254033	1.19254	0.0764716	0.0015713	2.80374
Chpf	0.253433	1.19204	0.0762909	0.00543997	2.2644
Crnkl1	0.253333	1.19196	0.0762608	0.00734018	2.13429
Kpna3	0.253302	1.19193	0.0762514	0.00119629	2.92216
Scd1	0.253183	1.19183	0.0762158	0.00633669	2.19814
Klc2	0.25311	1.19177	0.0761937	0.0204897	1.68847
Smim15	0.253092	1.19176	0.0761881	0.0012462	2.90441
Mapkapk2	0.252875	1.19158	0.076123	0.00240119	2.61957
Fam188a	0.252092	1.19093	0.0758871	0.043462	1.36189
Uxs1	0.251835	1.19072	0.0758098	0.00486387	2.31302
Kif5b	0.251659	1.19058	0.075757	0.0117867	1.92861
Rap1b	0.250141	1.18932	0.0752999	5.56542e-06	5.2545
Psmc6	0.249654	1.18892	0.0751534	0.00011733	3.93059
Rangap1	0.249439	1.18874	0.0750885	0.0391804	1.40693
Fam49b	0.249359	1.18868	0.0750646	0.000553466	3.25691
Dusp11	0.248926	1.18832	0.0749343	0.0106273	1.97358
Wdr75	0.248835	1.18825	0.0749067	0.000170244	3.76893
Gspt1	0.248553	1.18801	0.0748219	0.000560231	3.25163
Ddx28	0.248525	1.18799	0.0748136	0.0364826	1.43791
Amd1	0.248443	1.18792	0.0747888	0.0328491	1.48348
Traf3	0.248412	1.1879	0.0747795	0.0082044	2.08595
Sema6b	0.248369	1.18786	0.0747665	0.0113151	1.94634
Tbc1d12	0.248276	1.18779	0.0747386	0.0206672	1.68472
Slc38a2	0.248253	1.18777	0.0747317	0.0167913	1.77491
Eif3j1	0.247845	1.18743	0.0746089	0.0449279	1.34748
Naa25	0.247555	1.18719	0.0745216	0.0255187	1.59314
Pip5k1a	0.247291	1.18698	0.0744421	1.32932e-05	4.87637
Asb6	0.247263	1.18695	0.0744336	0.0111684	1.95201
Obfc1	0.247079	1.1868	0.0743781	0.00614517	2.21147
Oxsr1	0.247018	1.18675	0.0743597	1.34187e-05	4.87229
Bin1	0.246542	1.18636	0.0742165	0.0105313	1.97752
Foxk2	0.246469	1.1863	0.0741946	0.00260209	2.58468
Fam73a	0.246386	1.18623	0.0741695	0.0499911	1.30111
Plekha2	0.246339	1.18619	0.0741553	0.00738929	2.1314
Uhrf1bp1l	0.24619	1.18607	0.0741105	0.0443019	1.35358
Itsn2	0.245938	1.18586	0.0740347	0.0381284	1.41875
Sec23b	0.245723	1.18569	0.0739699	9.79317e-05	4.00908
Polr1a	0.245519	1.18552	0.0739085	0.0100649	1.99719
Pdcd11	0.245435	1.18545	0.0738832	0.00905804	2.04297
Ambra1	0.245195	1.18525	0.0738111	0.00247465	2.60649
Xpnpep1	0.244949	1.18505	0.073737	2.5605e-05	4.59168
Chuk	0.244899	1.18501	0.073722	0.0027278	2.56419
Kctd9	0.244821	1.18495	0.0736984	0.042872	1.36783
Dlgap4	0.244598	1.18476	0.0736313	0.0180109	1.74447
Rad23a	0.244076	1.18433	0.0734743	0.000687499	3.16273
Mlph	0.243916	1.1842	0.073426	0.00189034	2.72346
Zc3h7a	0.243868	1.18416	0.0734115	0.0141662	1.84875
Stx11	0.243821	1.18412	0.0733973	0.0187303	1.72746
Rabepk	0.243808	1.18411	0.0733934	0.0136015	1.86641
Pcgf3	0.243764	1.18408	0.0733801	0.00127739	2.89368
Jade3	0.243744	1.18406	0.0733741	0.0305975	1.51431
Fam160a2	0.243644	1.18398	0.0733441	0.00204297	2.68974
Tank	0.24343	1.1838	0.0732798	0.0275072	1.56055
Mtpn	0.243277	1.18368	0.0732338	0.000536027	3.27081
Xpot	0.243121	1.18355	0.0731866	0.00593101	2.22687
Jmjd6	0.243073	1.18351	0.0731723	0.00826924	2.08253
Cldn2	0.24298	1.18343	0.0731443	0.0375213	1.42572
4930453N24Rik	0.242628	1.18315	0.0730384	0.0140612	1.85198
Otud7b	0.242531	1.18307	0.0730091	0.00226088	2.64572
Sys1	0.242494	1.18304	0.0729979	0.0296782	1.52756
Ppfibp1	0.242302	1.18288	0.0729402	0.01362	1.86582
Arhgap22	0.242144	1.18275	0.0728927	0.0142644	1.84575
Pde4dip	0.24211	1.18272	0.0728825	0.0139038	1.85687
Scd2	0.241577	1.18228	0.072722	0.0020765	2.68267
Zfp281	0.241392	1.18213	0.0726661	0.0401447	1.39637
Zc3h15	0.241372	1.18212	0.0726603	0.00341381	2.46676
Pip5k1b	0.241003	1.18181	0.072549	0.00916041	2.03809
Agfg1	0.240562	1.18145	0.0724163	0.000182689	3.73829
Lrrc16a	0.240374	1.1813	0.0723598	0.0118971	1.92456
Smchd1	0.24034	1.18127	0.0723495	0.0338378	1.4706
Rsl1d1	0.240243	1.18119	0.0723205	0.000430143	3.36639
Trappc4	0.238971	1.18015	0.0719374	0.0121712	1.91467
B4galt7	0.238446	1.17972	0.0717793	0.0202225	1.69417
Psmd13	0.238058	1.1794	0.0716627	0.0139377	1.85581
Clip2	0.238031	1.17938	0.0716546	0.00838361	2.07657
Sc5d	0.237844	1.17923	0.0715981	0.0241112	1.61778
Ncbp1	0.237545	1.17898	0.0715082	8.83703e-05	4.05369
Mtmr9	0.237532	1.17897	0.0715042	0.0256924	1.5902
Rbm28	0.237149	1.17866	0.071389	0.000226955	3.64406
Hmgxb3	0.236855	1.17842	0.0713005	0.0267063	1.57339
Pycr2	0.236428	1.17807	0.071172	0.00880255	2.05539
Papd7	0.236231	1.17791	0.0711127	0.0311126	1.50706
Ppp1r2	0.235951	1.17768	0.0710282	0.0163741	1.78584
Stip1	0.235422	1.17725	0.070869	0.00174556	2.75807
Atp6v1h	0.235215	1.17708	0.0708067	0.0165703	1.78067
Scarb1	0.235106	1.17699	0.070774	0.00342266	2.46564
Tnfaip1	0.235098	1.17699	0.0707715	8.16374e-05	4.08811
Golt1b	0.235016	1.17692	0.070747	0.00336347	2.47321
Tinf2	0.23489	1.17682	0.070709	0.0159307	1.79777
Fam135a	0.234802	1.17675	0.0706824	0.0179305	1.74641
Hspbap1	0.234531	1.17652	0.0706009	0.0373033	1.42825
Nfkb1	0.23428	1.17632	0.0705252	0.000270013	3.56862
Ccar1	0.234132	1.1762	0.0704809	0.00345602	2.46142
Nop9	0.23351	1.17569	0.0702934	0.00289493	2.53836
Gtf3c4	0.233363	1.17557	0.0702493	0.0268377	1.57125
Lsm14b	0.233306	1.17553	0.0702322	0.00118507	2.92626
Ran	0.233283	1.17551	0.0702251	0.0296607	1.52782
Actr2	0.233171	1.17542	0.0701915	1.0281e-05	4.98797
Wdr3	0.233169	1.17541	0.070191	0.00123489	2.90837
Exoc5	0.23276	1.17508	0.0700677	0.0044055	2.35601
Cmas	0.23274	1.17506	0.0700617	0.00548321	2.26097
Hmgcs1	0.232496	1.17487	0.0699883	0.0468755	1.32905
Crk	0.232301	1.17471	0.0699297	5.06691e-05	4.29526
Dnajb11	0.232267	1.17468	0.0699193	0.00735826	2.13322
Senp1	0.232177	1.17461	0.0698921	0.0194117	1.71194
Eif2s1	0.231858	1.17435	0.0697963	0.00283763	2.54704
Clic1	0.231732	1.17424	0.0697583	0.0113868	1.9436
Usp12	0.231629	1.17416	0.0697273	0.0343319	1.4643
Pafah1b2	0.23134	1.17392	0.0696403	1.65992e-05	4.77991
Eif4e2	0.231175	1.17379	0.0695907	0.00193061	2.7143
Gcsh	0.230936	1.1736	0.0695187	0.036742	1.43484
Zmynd19	0.230572	1.1733	0.0694092	0.0135275	1.86878
Tomm70a	0.229571	1.17249	0.0691076	0.00185919	2.73068
Casp3	0.229319	1.17228	0.069032	0.00116898	2.93219
Rad23b	0.228666	1.17175	0.0688352	0.000644384	3.19086
Ltv1	0.228395	1.17153	0.0687536	0.0329237	1.48249
Unc45a	0.228293	1.17145	0.068723	0.0229778	1.63869
Cpox	0.228245	1.17141	0.0687087	0.00880255	2.05539
Ptgs1	0.228081	1.17128	0.0686593	0.00379455	2.42084
Wdr1	0.228077	1.17127	0.068658	0.000754622	3.12227
Cnih1	0.227963	1.17118	0.0686237	0.00861033	2.06498
Serpinb6a	0.227633	1.17091	0.0685245	0.0261825	1.58199
Usp16	0.227573	1.17086	0.0685064	0.00841978	2.0747
Rab6a	0.227409	1.17073	0.068457	0.00816486	2.08805
Tor1aip2	0.227374	1.1707	0.0684463	0.000554301	3.25625
Gnl3l	0.22737	1.1707	0.0684452	0.0432324	1.36419
Rai14	0.227256	1.17061	0.068411	0.00179236	2.74658
Reps1	0.227167	1.17053	0.0683842	0.0319753	1.49519
Psmd7	0.227095	1.17048	0.0683625	0.00770533	2.11321
Phlda1	0.227028	1.17042	0.0683423	0.00474002	2.32422
Nup62	0.226828	1.17026	0.068282	0.00954484	2.02023
Mex3c	0.226666	1.17013	0.0682334	0.00682794	2.16571
Ap3m1	0.226324	1.16985	0.0681304	0.0300881	1.52161
Zfyve16	0.2263	1.16983	0.0681231	0.0403427	1.39424
Gfm1	0.22586	1.16947	0.0679906	0.00243392	2.61369
Slc35e1	0.225621	1.16928	0.0679186	0.0032004	2.4948
Eif5a	0.225454	1.16915	0.0678685	0.0172288	1.76374
Dok1	0.225443	1.16914	0.0678651	0.0294719	1.53059
Ntmt1	0.225252	1.16898	0.0678076	0.012745	1.89466
Gart	0.225009	1.16878	0.0677344	0.00331685	2.47927
Taf2	0.224838	1.16865	0.0676829	0.00813611	2.08958
Gtf3c1	0.224143	1.16808	0.0674738	0.0101675	1.99279
Isg20	0.223693	1.16772	0.0673383	0.0146808	1.83325
Thop1	0.223582	1.16763	0.0673048	0.0170882	1.7673
Elavl1	0.223525	1.16758	0.0672877	0.000528525	3.27693
Klc1	0.222596	1.16683	0.0670082	0.00608468	2.21576
Myl12a	0.222564	1.16681	0.0669983	0.0013961	2.85508
Brd4	0.222502	1.16676	0.0669798	0.0143405	1.84344
Aida	0.222305	1.1666	0.0669205	0.018789	1.7261
Chd4	0.222269	1.16657	0.0669097	0.0157677	1.80223
Slain2	0.222072	1.16641	0.0668505	0.0110334	1.95729
Cirh1a	0.222065	1.1664	0.0668484	0.00224508	2.64877
Vangl1	0.222044	1.16638	0.0668418	0.0229453	1.63931
Ttc7	0.22182	1.1662	0.0667744	0.00522829	2.28164
Rbbp5	0.221602	1.16603	0.066709	0.0292858	1.53334
Golga3	0.221408	1.16587	0.0666504	0.0199353	1.70038
Arpc5	0.221147	1.16566	0.0665719	0.000563641	3.249
Sik3	0.221055	1.16559	0.0665443	0.0270455	1.56791
Jak2	0.220988	1.16553	0.0665239	0.00567634	2.24593
Dzip1l	0.220864	1.16543	0.0664868	0.00237338	2.62463
Fscn1	0.220601	1.16522	0.0664077	0.0075328	2.12304
Kif3b	0.220476	1.16512	0.06637	0.00680039	2.16747
Itpripl2	0.22046	1.1651	0.066365	0.0318932	1.4963
Polr3d	0.220166	1.16487	0.0662767	0.0358513	1.4455
Cpsf2	0.219981	1.16472	0.0662208	0.00335927	2.47376
Dbr1	0.21976	1.16454	0.0661543	0.0130904	1.88305
Atic	0.219632	1.16444	0.0661159	0.00406316	2.39114
Mpzl1	0.218498	1.16352	0.0657745	0.0449279	1.34748
Bop1	0.218401	1.16344	0.0657452	0.00705235	2.15167
Txn1	0.218259	1.16333	0.0657025	0.0236883	1.62547
Ttpal	0.218103	1.1632	0.0656556	0.0147906	1.83001
Optn	0.217798	1.16296	0.0655638	0.000414724	3.38224
Bak1	0.217633	1.16282	0.065514	0.0371337	1.43023
Ipo5	0.217584	1.16278	0.0654993	0.00657538	2.18208
Map4k5	0.217383	1.16262	0.0654387	0.00905627	2.04305
Sipa1l1	0.217027	1.16234	0.0653317	0.0497178	1.30349
Rap1gds1	0.215923	1.16145	0.0649992	0.000480851	3.31799
Sema3b	0.215864	1.1614	0.0649814	0.0145208	1.83801
Mbnl2	0.215857	1.16139	0.0649793	0.0435039	1.36147
Ola1	0.215629	1.16121	0.0649108	0.0181788	1.74043
Ptpn12	0.215596	1.16118	0.0649009	0.0128067	1.89256
Eif3a	0.21557	1.16116	0.064893	0.00188497	2.7247
Gmpr2	0.215556	1.16115	0.0648889	0.0313661	1.50354
Rcor1	0.215357	1.16099	0.0648288	0.0211948	1.67377
Magt1	0.214749	1.1605	0.064646	0.00274612	2.56128
Ilf2	0.214528	1.16032	0.0645795	0.0148644	1.82785
Nckap1	0.21422	1.16008	0.0644866	0.015981	1.7964
Nol9	0.214128	1.16	0.0644589	0.00462191	2.33518
Syde1	0.213961	1.15987	0.0644085	0.00720533	2.14235
Agl	0.21369	1.15965	0.064327	0.0382694	1.41715
Osbpl11	0.213454	1.15946	0.0642562	0.0163741	1.78584
Clptm1l	0.213333	1.15936	0.0642196	0.0044445	2.35218
Mybbp1a	0.213209	1.15926	0.0641822	0.00863423	2.06378
Phf10	0.213208	1.15926	0.0641821	0.0376579	1.42414
Gmps	0.212835	1.15896	0.0640696	0.0153015	1.81526
Brd3	0.212831	1.15896	0.0640686	0.00924492	2.0341
Nae1	0.212819	1.15895	0.064065	0.00145816	2.83619
Fam117b	0.212731	1.15888	0.0640383	0.0229022	1.64012
Birc3	0.212714	1.15887	0.0640334	0.0330106	1.48135
Cdk8	0.212615	1.15879	0.0640033	0.00392583	2.40607
Eya3	0.212541	1.15873	0.0639812	0.00618328	2.20878
Ap2a1	0.212365	1.15859	0.0639283	0.000587746	3.23081
Supt16	0.212345	1.15857	0.0639224	0.016709	1.77705
Vegfa	0.212199	1.15845	0.0638782	0.0294144	1.53144
Pkn2	0.212165	1.15843	0.0638681	0.0260601	1.58402
Wsb1	0.212104	1.15838	0.0638496	0.0472371	1.32572
Psmc2	0.211897	1.15821	0.0637874	0.0242807	1.61474
Suv39h1	0.211783	1.15812	0.063753	0.00511321	2.29131
Arhgef5	0.21138	1.1578	0.0636317	0.00192598	2.71535
Tpm3	0.211279	1.15771	0.0636013	0.0108374	1.96508
Cyb561	0.211198	1.15765	0.0635768	0.0289532	1.5383
Arhgef7	0.211185	1.15764	0.0635729	0.0144444	1.8403
Mrps22	0.211049	1.15753	0.0635322	0.0494806	1.30557
Gm2a	0.210872	1.15739	0.0634788	0.024942	1.60307
Myc	0.210422	1.15703	0.0633435	0.0023547	2.62807
Snrpa1	0.210215	1.15686	0.0632809	0.0437257	1.35926
Stag1	0.21017	1.15682	0.0632675	0.0193132	1.71415
Rhbdf2	0.210067	1.15674	0.0632364	0.00720259	2.14251
Ralb	0.210015	1.1567	0.0632208	0.0065125	2.18625
Myo9b	0.209479	1.15627	0.0630594	0.0311078	1.50713
Orai1	0.209137	1.156	0.0629566	0.0423733	1.37291
Csnk2a2	0.209108	1.15597	0.0629478	0.0227079	1.64382
Eif5b	0.209101	1.15597	0.0629458	0.0113591	1.94466
Hdlbp	0.208407	1.15541	0.0627366	0.000658168	3.18166
8430427H17Rik	0.208328	1.15535	0.0627131	0.00688539	2.16207
Nfkb2	0.20793	1.15503	0.0625933	0.00186438	2.72946
Kif2a	0.207718	1.15486	0.0625292	0.00324859	2.48831
Clic4	0.207572	1.15474	0.0624855	0.0156858	1.80449
Cstf3	0.207451	1.15465	0.0624491	0.00973975	2.01145
Tex2	0.2074	1.15461	0.0624336	0.0117024	1.93172
Tsfm	0.20731	1.15453	0.0624064	0.0367023	1.43531
Tnfaip8	0.207272	1.1545	0.0623951	0.0113713	1.94419
Megf8	0.207004	1.15429	0.0623145	0.0429349	1.36719
Hdac6	0.206962	1.15425	0.0623017	0.0129986	1.8861
Gpm6b	0.206321	1.15374	0.0621088	0.0449279	1.34748
Ranbp1	0.20632	1.15374	0.0621085	0.0352902	1.45235
Aim1	0.206081	1.15355	0.0620367	0.0149156	1.82636
Net1	0.205737	1.15328	0.0619331	0.00160419	2.79474
Mst1r	0.205615	1.15318	0.0618963	0.0249323	1.60324
Cdv3	0.205563	1.15314	0.0618807	0.0158506	1.79995
Upf1	0.205076	1.15275	0.061734	0.0038624	2.41314
Pard6b	0.20495	1.15265	0.061696	0.00954484	2.02023
Gm20056::Chp1	0.204761	1.1525	0.0616393	0.0234086	1.63062
Abcd4	0.204681	1.15243	0.0616151	0.0327008	1.48544
Atp11b	0.204564	1.15234	0.0615799	0.016881	1.7726
Eif4g2	0.204512	1.1523	0.0615642	0.000160185	3.79538
Itsn1	0.204345	1.15216	0.0615141	0.0108589	1.96422
Gstm5	0.204196	1.15204	0.0614692	0.0265773	1.57549
Gys1	0.204088	1.15196	0.0614366	0.00863306	2.06384
Klhl2	0.204085	1.15196	0.0614356	0.0284665	1.54567
Sc4mol	0.203901	1.15181	0.0613804	0.031945	1.4956
Nsun2	0.203686	1.15164	0.0613157	0.00269674	2.56916
Bicd2	0.203654	1.15161	0.0613061	0.0102273	1.99024
Nemf	0.203397	1.15141	0.0612286	0.00394803	2.40362
Dcun1d5	0.203137	1.1512	0.0611503	0.030406	1.51704
Mast2	0.202377	1.15059	0.0609214	0.0101698	1.99269
Lsg1	0.202325	1.15055	0.0609058	0.00663285	2.1783
Wdr5	0.202197	1.15045	0.0608673	0.0220234	1.65712
Ddx27	0.202147	1.15041	0.0608522	0.018683	1.72855
Prelid1	0.20161	1.14998	0.0606907	0.0403633	1.39401
C77080	0.201342	1.14977	0.0606101	0.00133292	2.8752
Sh3bgrl2	0.201338	1.14976	0.0606087	0.0242943	1.6145
Rbm19	0.201333	1.14976	0.0606072	0.0253503	1.59602
Pik3ca	0.201185	1.14964	0.0605628	0.0178285	1.74888
Fam20b	0.201079	1.14956	0.0605307	0.0166132	1.77955
Ogdh	0.200515	1.14911	0.0603612	7.74913e-05	4.11075
Ankrd13c	0.200498	1.14909	0.0603558	0.028162	1.55034
Tmed9	0.200398	1.14902	0.0603258	0.0063704	2.19583
Lrrc8d	0.200301	1.14894	0.0602967	0.0267349	1.57292
Actr1b	0.200278	1.14892	0.0602896	0.000244254	3.61216
Fbxo45	0.199934	1.14865	0.0601861	0.0373494	1.42772
Mapkap1	0.199672	1.14844	0.0601074	0.00451753	2.3451
Lsr	0.199523	1.14832	0.0600625	0.0260601	1.58402
Larp1	0.199443	1.14825	0.0600383	0.0446769	1.34992
Bag2	0.199194	1.14806	0.0599634	0.0321023	1.49346
Scly	0.19919	1.14805	0.0599623	0.0418987	1.3778
Dnm1l	0.199064	1.14795	0.0599244	0.0149971	1.82399
Phrf1	0.198722	1.14768	0.0598212	0.00437493	2.35903
Mpp5	0.198518	1.14752	0.0597598	0.0369596	1.43227
Ap1ar	0.198025	1.14713	0.0596113	0.00309295	2.50963
Exosc1	0.197961	1.14708	0.0595921	0.0471979	1.32608
Kpna4	0.197674	1.14685	0.0595058	0.00609608	2.21495
Tjap1	0.196627	1.14602	0.0591906	0.0127974	1.89288
Cct7	0.196598	1.14599	0.0591819	0.00491071	2.30886
Nop14	0.196435	1.14586	0.0591328	0.00940766	2.02652
Acsl3	0.196238	1.14571	0.0590734	0.00204141	2.69007
Golim4	0.196157	1.14564	0.0590493	0.0102738	1.98827
Stx6	0.196045	1.14555	0.0590153	0.0123817	1.90722
Rcan3	0.195851	1.1454	0.058957	0.0427719	1.36884
Sec13	0.195784	1.14535	0.058937	0.00875254	2.05787
Hprt	0.195175	1.14486	0.0587536	0.00983411	2.00726
Scarf2	0.194928	1.14467	0.0586792	0.0410623	1.38656
Rtn4	0.194863	1.14462	0.0586597	0.000193241	3.7139
Pin1	0.194787	1.14456	0.0586367	0.048149	1.31741
Ptbp1	0.19457	1.14438	0.0585715	0.00576324	2.23933
Pcid2	0.194081	1.14399	0.0584241	0.0228954	1.64025
Fam45a	0.194074	1.14399	0.058422	0.0284175	1.54641
Socs5	0.194026	1.14395	0.0584078	0.0070334	2.15283
Bok	0.193999	1.14393	0.0583994	0.0333861	1.47643
Pphln1	0.193629	1.14364	0.0582882	0.0308065	1.51136
Trim8	0.193176	1.14328	0.0581516	0.00759103	2.1197
Slc1a5	0.192442	1.1427	0.057931	0.0139318	1.85599
Leprotl1	0.192168	1.14248	0.0578483	0.030406	1.51704
Uap1	0.192121	1.14244	0.0578341	0.00169142	2.77175
Cab39	0.192096	1.14242	0.0578266	0.00269113	2.57007
Galnt1	0.191969	1.14232	0.0577886	0.00121177	2.91658
E2f4	0.191927	1.14229	0.0577759	0.0253324	1.59632
Sde2	0.191899	1.14227	0.0577673	0.0188281	1.72519
Dhx15	0.191768	1.14216	0.057728	0.0152691	1.81619
Ppp3r1	0.191724	1.14213	0.0577146	0.00138219	2.85943
Hspa9	0.190884	1.14146	0.0574619	0.0195773	1.70825
Npnt	0.190641	1.14127	0.0573887	0.0251496	1.59947
Ndel1	0.190621	1.14125	0.0573827	0.0190989	1.71899
Uba1	0.190443	1.14111	0.0573289	6.24057e-05	4.20478
Map7d1	0.190178	1.1409	0.0572492	0.0366537	1.43588
Tmem43	0.190176	1.1409	0.0572487	0.00941053	2.02639
Mtdh	0.189957	1.14073	0.0571828	0.00763205	2.11736
Strap	0.189832	1.14063	0.0571452	0.00101094	2.99527
Tnks2	0.189792	1.1406	0.057133	0.0423733	1.37291
Ibtk	0.189757	1.14057	0.0571224	0.0349444	1.45662
Plekhf2	0.189674	1.14051	0.0570975	0.0438059	1.35847
Tnpo2	0.189128	1.14007	0.0569332	0.0425597	1.371
Anxa1	0.189018	1.13999	0.0569002	0.00927794	2.03255
Fhl2	0.188883	1.13988	0.0568596	0.00347314	2.45928
Fam162a	0.188138	1.13929	0.0566352	0.0429499	1.36704
Mboat1	0.187891	1.1391	0.0565609	0.00261197	2.58303
Kpnb1	0.187734	1.13897	0.0565134	0.0173398	1.76096
Ptk2	0.187528	1.13881	0.0564515	0.00447869	2.34885
Ddx19a	0.187132	1.1385	0.0563324	0.018924	1.72299
Ppp1r8	0.187096	1.13847	0.0563215	0.00751345	2.12416
Utp15	0.186947	1.13835	0.0562766	0.0384614	1.41498
Ept1	0.186391	1.13791	0.0561092	0.0472371	1.32572
Ptpn23	0.185751	1.13741	0.0559165	0.00717602	2.14412
Tgif1	0.185678	1.13735	0.0558948	0.0106949	1.97082
Nfe2l1	0.185657	1.13733	0.0558882	0.0010122	2.99473
Prdx6	0.185552	1.13725	0.0558566	0.0148335	1.82875
Hsd17b12	0.18494	1.13677	0.0556725	0.00500766	2.30036
Adss	0.184898	1.13674	0.0556599	0.000909555	3.04117
Tmem183a	0.184511	1.13643	0.0555433	0.0105136	1.97825
Mgat2	0.184469	1.1364	0.0555306	0.0225306	1.64723
Sec23ip	0.184352	1.13631	0.0554956	0.00557259	2.25394
Copa	0.184197	1.13618	0.0554487	0.00463155	2.33427
Uba2	0.184042	1.13606	0.0554021	0.0166155	1.77949
Cdc73	0.183708	1.1358	0.0553016	0.0330702	1.48056
Esrra	0.183705	1.1358	0.0553007	0.0329617	1.48199
Zbtb7b	0.183296	1.13548	0.0551777	0.0347251	1.45936
Ebna1bp2	0.181943	1.13441	0.0547704	0.0153237	1.81464
Txnrd1	0.181786	1.13429	0.0547231	0.0204585	1.68913
Akt1	0.181614	1.13415	0.0546712	0.030512	1.51553
Ubap2	0.181386	1.13397	0.0546025	0.012713	1.89575
Pacsin2	0.181166	1.1338	0.0545363	0.00556547	2.2545
Cops8	0.180544	1.13331	0.0543493	0.0141187	1.85021
Tmed7	0.180333	1.13315	0.0542858	0.00327389	2.48494
Stk3	0.180174	1.13302	0.0542377	0.0428718	1.36783
Ric8	0.180167	1.13302	0.0542358	0.0183051	1.73743
Ints3	0.179644	1.1326	0.0540783	0.0408615	1.38869
Git2	0.179061	1.13215	0.0539028	0.02737	1.56273
Ostc	0.179034	1.13213	0.0538948	0.027972	1.55328
Rilpl2	0.179014	1.13211	0.0538885	0.0495874	1.30463
Trp53bp2	0.178899	1.13202	0.053854	0.0408615	1.38869
Kdm5c	0.178741	1.1319	0.0538063	0.0402412	1.39533
Clstn1	0.178662	1.13183	0.0537827	0.0173766	1.76003
Ado	0.178149	1.13143	0.0536281	0.0451569	1.34528
Ghitm	0.177984	1.1313	0.0535785	0.000840159	3.07564
Wdr18	0.177942	1.13127	0.0535659	0.0189959	1.72134
Actr1a	0.177666	1.13105	0.0534829	0.0016314	2.78744
Eif1ax	0.177248	1.13073	0.0533571	0.0077251	2.1121
Ppme1	0.176719	1.13031	0.0531977	0.0256006	1.59175
Tgfbrap1	0.176248	1.12994	0.053056	0.0422426	1.37425
Rrn3	0.175914	1.12968	0.0529553	0.0108827	1.96326
Ssr1	0.17574	1.12954	0.052903	0.0229778	1.63869
Fastkd2	0.175733	1.12954	0.052901	0.030714	1.51266
Ipo9	0.175413	1.12929	0.0528046	0.0206211	1.68569
Elmo2	0.175117	1.12906	0.0527154	0.0488752	1.31091
Phactr4	0.175036	1.12899	0.0526911	0.038147	1.41854
Cyp51	0.174758	1.12878	0.0526074	0.0293195	1.53284
Pak2	0.174168	1.12831	0.0524298	0.031945	1.4956
Lin7c	0.174068	1.12824	0.0523997	0.0498733	1.30213
Prpf40a	0.173951	1.12814	0.0523645	0.0385363	1.41413
Elovl5	0.173719	1.12796	0.0522947	0.00245736	2.60953
Scrn1	0.173659	1.12792	0.0522767	0.027713	1.55732
Stam2	0.173627	1.12789	0.0522669	0.0266551	1.57422
Ptcd3	0.173549	1.12783	0.0522434	0.0163759	1.78579
Sgms1	0.172849	1.12728	0.0520328	0.0362295	1.44094
Pdap1	0.172682	1.12715	0.0519826	0.0473792	1.32441
Prmt5	0.172615	1.1271	0.0519623	0.00936573	2.02846
Knop1	0.17234	1.12688	0.0518795	0.0295305	1.52973
Carm1	0.172301	1.12685	0.0518678	0.0468816	1.329
Cct8	0.171651	1.12635	0.0516722	0.00899511	2.04599
Ube2j1	0.171148	1.12595	0.0515206	0.00595256	2.2253
Gorasp2	0.170998	1.12584	0.0514755	0.00377503	2.42308
Kdelr2	0.170903	1.12576	0.0514469	0.00744536	2.12811
Armc1	0.170872	1.12574	0.0514375	0.00933483	2.02989
Fyttd1	0.170782	1.12567	0.0514105	0.0341299	1.46687
Gpr39	0.170668	1.12558	0.0513763	0.0316745	1.49929
Mdh2	0.169769	1.12488	0.0511057	0.0260601	1.58402
Sec61a1	0.1695	1.12467	0.0510246	0.0051182	2.29088
Arpc1b::Gm5637	0.169387	1.12458	0.0509904	0.0265147	1.57651
Atg16l1	0.169035	1.12431	0.0508847	0.0414077	1.38292
Rpn2	0.168811	1.12413	0.0508173	0.0410567	1.38662
Slc39a1	0.168442	1.12384	0.0507062	0.0174665	1.75779
Mob4	0.168233	1.12368	0.0506431	0.0379519	1.42077
Prrc1	0.168097	1.12358	0.0506023	0.0392401	1.40627
Arhgap1	0.167531	1.12313	0.0504317	0.0116578	1.93338
Rapgef1	0.167363	1.123	0.0503814	0.0420829	1.37589
Xrn2	0.167112	1.12281	0.0503056	0.045478	1.3422
Papola	0.166502	1.12233	0.050122	0.0468755	1.32905
Coa5	0.165919	1.12188	0.0499466	0.030512	1.51553
Dgkd	0.164933	1.12111	0.0496497	0.0288572	1.53975
Fkbp1a	0.164738	1.12096	0.049591	0.015575	1.80757
Dnaja2	0.164305	1.12063	0.0494607	0.00634262	2.19773
Rars	0.164298	1.12062	0.0494586	0.0184241	1.73461
Phc2	0.163969	1.12037	0.0493595	0.0130131	1.88562
Ppp1cb	0.163808	1.12024	0.0493113	0.018549	1.73168
Nras	0.162991	1.11961	0.0490653	0.00611793	2.2134
D19Bwg1357e	0.162082	1.1189	0.0487916	0.0172698	1.76271
Usp14	0.16208	1.1189	0.0487909	0.0253503	1.59602
Ext1	0.161981	1.11882	0.0487613	0.018789	1.7261
Rnf10	0.161487	1.11844	0.0486123	0.00222681	2.65232
Smarca4	0.161163	1.11819	0.0485148	0.0248609	1.60448
Pdia3	0.160715	1.11784	0.04838	0.0305731	1.51466
Ccdc6	0.160524	1.11769	0.0483225	0.0371364	1.4302
Cyfip1	0.160431	1.11762	0.0482944	0.0392818	1.40581
Col18a1	0.160285	1.11751	0.0482506	0.0363356	1.43967
Kcmf1	0.159889	1.1172	0.0481313	0.0140736	1.8516
Podxl	0.159826	1.11715	0.0481125	0.0080198	2.09584
Sept7	0.159807	1.11714	0.0481067	0.00637925	2.19523
Nploc4	0.159716	1.11707	0.0480792	0.0294307	1.5312
Ap1s1	0.159654	1.11702	0.0480607	0.0296027	1.52867
Arpc2	0.158503	1.11613	0.0477141	0.0181742	1.74054
Mfn2	0.154922	1.11336	0.0466361	0.0434905	1.36161
Mtap	0.154764	1.11324	0.0465887	0.00969067	2.01365
Reep5	0.154339	1.11291	0.0464607	0.0409341	1.38791
Pelp1	0.154167	1.11278	0.046409	0.0468651	1.32915
Memo1	0.154114	1.11274	0.046393	0.0390044	1.40889
Dnm2	0.153154	1.112	0.0461039	0.0103049	1.98696
Fam83h	0.152932	1.11183	0.0460372	0.0458195	1.33895
Wsb2	0.152901	1.1118	0.0460277	0.0489326	1.3104
Ap2b1	0.152085	1.11117	0.045782	0.0389832	1.40912
Spcs3	0.151912	1.11104	0.0457301	0.0120753	1.9181
Hnrnpu	0.151789	1.11095	0.0456932	0.00741689	2.12978
Metap1	0.15122	1.11051	0.0455217	0.0449279	1.34748
Tnk2	0.150522	1.10997	0.0453116	0.0210003	1.67777
Tram1	0.149813	1.10943	0.0450983	0.013162	1.88068
Arfip1	0.149685	1.10933	0.0450596	0.0184241	1.73461
Ptrf	0.14921	1.10896	0.0449166	0.00787954	2.1035
Nrd1	0.147099	1.10734	0.0442813	0.0219978	1.65762
Eif4h	0.146707	1.10704	0.0441632	0.0162108	1.7902
Gnai3	0.146647	1.10699	0.044145	0.0277011	1.5575
Sf3b1	0.146526	1.1069	0.0441087	0.0172698	1.76271
Afg3l2	0.146374	1.10678	0.0440629	0.0453906	1.34303
Pmpca	0.145028	1.10575	0.0436577	0.0495852	1.30465
Cul1	0.144852	1.10562	0.0436047	0.00794371	2.09998
Tmem167	0.144783	1.10556	0.043584	0.048149	1.31741
Abi1	0.143758	1.10478	0.0432756	0.0478971	1.31969
Sec31a	0.143575	1.10464	0.0432205	0.0268793	1.57058
Slc30a9	0.143094	1.10427	0.0430756	0.0370562	1.43114
Gatad2a	0.143039	1.10423	0.043059	0.0277011	1.5575
Sep15	0.140979	1.10265	0.0424389	0.00777072	2.10954
Brix1	0.136942	1.09957	0.0412236	0.0435341	1.36117
Csde1	0.136778	1.09945	0.0411743	0.0190939	1.71911
Tsn	0.136035	1.09888	0.0409506	0.0320339	1.49439
Src	0.13589	1.09877	0.0409069	0.0373152	1.42811
Sbf1	0.134684	1.09785	0.0405441	0.0310321	1.50819
Gnb1	0.134116	1.09742	0.040373	0.00521655	2.28262
Strn3	0.129696	1.09406	0.0390424	0.0459604	1.33762
Stt3a	0.129119	1.09363	0.0388686	0.0309697	1.50906
Mprip	0.125652	1.091	0.0378249	0.0137554	1.86153
Pdia4	0.125158	1.09063	0.0376762	0.0364853	1.43788
Cct2	0.118436	1.08556	0.0356528	0.0381189	1.41886
Copb2	0.116737	1.08428	0.0351412	0.0332576	1.47811
[truncated: 1,829 more rows]

## Sheet: ROCK2_FDR<5%
symbol	D2_log2FoldChange(ROCK2_4HT_vs_GFP_4HT)	D2_FoldChange(ROCK2_4HT_vs_GFP_4HT)	D2_log10FoldChange(ROCK2_4HT_vs_GFP_4HT)	D2_padj(ROCK2_4HT_vs_GFP_4HT)	D2_-log10padj(ROCK2_4HT_vs_GFP_4HT)
Mmp10	4.95252	30.9639	1.49086	2.19367e-25	24.6588
Mmp24	3.76913	13.634	1.13462	5.74446e-07	6.24075
Mmp13	3.70139	13.0086	1.11423	6.36956e-31	30.1959
Ptgs2	3.56632	11.8459	1.07357	1.83551e-118	117.736
Prl2c2	3.26467	9.61087	0.982763	4.93465e-07	6.30674
Atf3	2.91476	7.54101	0.877429	1.37024e-79	78.8632
Tnc	2.90645	7.4977	0.874928	1.59272e-11	10.7979
Bcl2l15	2.8085	7.00558	0.845444	5.88467e-19	18.2303
Ptpn5	2.71786	6.57895	0.818157	1.33634e-10	9.87408
Tnip3	2.71211	6.55277	0.816425	2.98304e-17	16.5253
Rpph1	2.60959	6.1033	0.785564	0.000367033	3.4353
Ly6c1	2.59807	6.05476	0.782097	1.24639e-06	5.90435
Il18rap	2.53456	5.794	0.762978	1.82523e-41	40.7387
Slc16a3	2.52934	5.77306	0.761406	3.40407e-37	36.468
Creb5	2.4657	5.52397	0.742251	7.48476e-14	13.1258
Pgf	2.45689	5.49033	0.739599	5.82024e-26	25.2351
Fat2	2.44125	5.4311	0.734888	1.90028e-24	23.7212
Sh2d1b1	2.43689	5.41474	0.733578	0.000734293	3.13413
Osmr	2.42219	5.35985	0.729153	3.07178e-19	18.5126
Spn	2.38946	5.23961	0.719299	1.71968e-06	5.76455
Chac1	2.37175	5.17568	0.713967	1.47819e-53	52.8303
5430435G22Rik	2.33348	5.04021	0.702449	0.000122724	3.91107
Kcnk2	2.32411	5.00758	0.699628	1.88776e-05	4.72405
Anks1b	2.30321	4.93556	0.693336	4.00269e-24	23.3976
Gzme	2.28834	4.88494	0.688859	0.00025686	3.5903
Klra2	2.27278	4.83252	0.684174	9.23312e-06	5.03465
Dkk2	2.25946	4.78812	0.680165	0.000165012	3.78249
Zfp365	2.24139	4.72853	0.674726	1.1197e-05	4.9509
Fgf13	2.23949	4.72229	0.674153	1.83168e-11	10.7372
Chrna1	2.22976	4.69057	0.671226	5.88888e-08	7.22997
Mrc1	2.21081	4.62935	0.66552	1.05291e-49	48.9776
Areg	2.20076	4.5972	0.662494	3.10999e-56	55.5072
Prss22	2.18979	4.56238	0.659191	1.95388e-36	35.7091
C3ar1	2.14898	4.43513	0.646907	8.31198e-11	10.0803
Tigit	2.13177	4.38254	0.641725	2.19961e-48	47.6577
S100a7a	2.12537	4.36316	0.639801	8.1305e-33	32.0899
Dusp8	2.0556	4.15716	0.618797	1.46271e-21	20.8348
Prrx1	2.04586	4.12918	0.615864	0.000131664	3.88053
Plxna4	2.03925	4.11032	0.613876	1.09807e-10	9.95937
Apobr	2.03873	4.10883	0.613718	6.90737e-05	4.16069
Inhba	2.03632	4.10198	0.612993	1.1239e-07	6.94927
Gm6634	2.03426	4.09613	0.612374	6.00069e-06	5.2218
Ism1	2.02465	4.06894	0.609481	2.4922e-08	7.60342
3300005D01Rik	2.01687	4.04703	0.607137	0.000187976	3.7259
Zeb2	2.00958	4.02666	0.604945	8.58188e-17	16.0664
Selp	2.00599	4.01664	0.603863	1.61849e-06	5.79089
Klrc1	1.97819	3.93998	0.595494	0.000259729	3.58548
Adm2	1.97747	3.93801	0.595276	1.93723e-19	18.7128
Klhdc8a	1.96891	3.91473	0.592701	0.000164906	3.78276
Atp6v0a4	1.94687	3.85537	0.586066	9.22016e-07	6.03526
Csf2	1.9446	3.8493	0.585381	1.59583e-06	5.79701
Trib3	1.93532	3.82463	0.58259	6.31483e-53	52.1996
Cxcl2	1.91849	3.78028	0.577524	8.06209e-05	4.09355
Ndst3	1.9182	3.77952	0.577436	8.88648e-06	5.05127
Chrna2	1.90797	3.75281	0.574356	0.000240354	3.61915
Ccbe1	1.88875	3.70314	0.56857	9.64526e-06	5.01569
Ly6a	1.8852	3.69405	0.567503	1.7844e-42	41.7485
Gm1045	1.83863	3.57671	0.553483	1.13065e-08	7.94667
Arid5a	1.83433	3.56605	0.552188	3.67268e-37	36.435
Tmem252	1.83295	3.56264	0.551771	1.53648e-08	7.81347
Glrp1	1.83243	3.56136	0.551615	0.000442061	3.35452
Sema4f	1.81287	3.5134	0.545727	2.7059e-11	10.5677
Atp1a2	1.81097	3.50878	0.545156	8.59077e-05	4.06597
Rnd1	1.80982	3.50599	0.54481	3.70454e-45	44.4313
Abtb2	1.80471	3.49358	0.543271	2.36619e-12	11.626
Thbd	1.77893	3.43171	0.535511	7.73168e-07	6.11173
Mthfd2	1.77129	3.4136	0.533212	8.82825e-52	51.0541
Ankrd1	1.76459	3.39778	0.531196	1.5829e-34	33.8005
Egflam	1.74523	3.35249	0.525368	0.0002517	3.59912
Cldn4	1.73897	3.33797	0.523482	0.00282694	2.54868
5830416P10Rik	1.73285	3.32383	0.521638	1.17171e-33	32.9312
Fam132b	1.72938	3.31586	0.520596	1.46628e-28	27.8338
Mcpt8	1.71246	3.2772	0.515503	2.561e-12	11.5916
Tnnt2	1.70719	3.26524	0.513915	7.07423e-38	37.1503
Cd53	1.70376	3.2575	0.512884	6.8175e-18	17.1664
Lhfp	1.70155	3.2525	0.512217	0.00132968	2.87625
Cd300lb	1.67533	3.19393	0.504325	1.4021e-05	4.85322
LOC102634333	1.66205	3.16467	0.500328	2.32867e-15	14.6329
Adcy1	1.66079	3.16189	0.499946	0.000243681	3.61318
Gm6484	1.65113	3.14079	0.497039	1.01953e-07	6.9916
Aig1	1.64119	3.11924	0.494048	8.49318e-12	11.0709
Trpm1	1.64004	3.11674	0.4937	0.000575241	3.24015
Sprr1a	1.63655	3.10921	0.49265	1.36095e-05	4.86616
Igfbp3	1.62814	3.09114	0.490119	4.70926e-25	24.327
Col16a1	1.62073	3.0753	0.487888	9.2213e-08	7.03521
Mslnl	1.61688	3.06712	0.486731	0.000228927	3.6403
Gdf15	1.60149	3.03456	0.482096	2.17334e-08	7.66287
Ccdc88b	1.59949	3.03036	0.481494	4.74132e-08	7.3241
Bcat1	1.56996	2.96897	0.472605	3.04539e-31	30.5164
Lif	1.56949	2.96799	0.472462	1.52805e-30	29.8159
Ereg	1.56831	2.96558	0.472109	7.60798e-31	30.1187
Serpinb5	1.55888	2.94626	0.469271	6.09605e-08	7.21495
Cabp1	1.55595	2.94028	0.468389	0.00725064	2.13962
Ttc9	1.54571	2.91948	0.465305	0.0022948	2.63926
Chit1	1.53415	2.89619	0.461826	0.000177139	3.75169
Wnt7a	1.52893	2.88571	0.460253	1.88961e-25	24.7236
Stc1	1.52727	2.8824	0.459755	0.00586599	2.23166
Col15a1	1.52142	2.87074	0.457993	0.000137824	3.86067
Flt4	1.52068	2.86927	0.457771	0.00369207	2.43273
Tmem71	1.51159	2.85123	0.455033	2.14473e-12	11.6686
Plat	1.50388	2.83605	0.452713	1.76106e-80	79.7542
Pde2a	1.50138	2.83113	0.45196	0.00337453	2.47179
1700012B09Rik	1.49496	2.81856	0.450027	0.0044701	2.34968
Krt80	1.49247	2.8137	0.449278	1.00288e-26	25.9988
Jam2	1.48299	2.79527	0.446424	7.00305e-10	9.15471
Calcrl	1.48186	2.79309	0.446085	7.87974e-06	5.10349
Gm12603	1.47845	2.7865	0.445059	4.7088e-25	24.3271
Ubash3b	1.47671	2.78313	0.444534	1.3337e-22	21.8749
Gc	1.47457	2.77901	0.44389	3.13222e-14	13.5041
Fut1	1.47446	2.7788	0.443857	0.0138076	1.85988
Snap25	1.46873	2.76779	0.442133	0.00702409	2.15341
Asns	1.46816	2.76669	0.44196	4.5828e-70	69.3389
Trpm6	1.46287	2.75656	0.440367	4.83079e-06	5.31598
Tns4	1.46272	2.75628	0.440324	2.43046e-15	14.6143
Ptprn	1.45672	2.74483	0.438516	8.9721e-90	89.0471
Psph	1.45294	2.73766	0.437379	9.66768e-41	40.0147
Fxyd5	1.44808	2.72844	0.435914	2.39555e-42	41.6206
Lclat1	1.44119	2.71545	0.433842	1.03029e-05	4.98704
Lck	1.43242	2.699	0.431203	0.00556703	2.25438
Apol9b	1.432	2.69821	0.431076	1.58683e-09	8.79947
Unc13c	1.42852	2.6917	0.430026	0.000243357	3.61376
Lrp2	1.41925	2.67446	0.427236	0.000190633	3.7198
Acan	1.41892	2.67386	0.427138	4.92642e-23	22.3075
Traf1	1.41823	2.67257	0.426929	3.02571e-08	7.51917
Tcam1	1.41489	2.66639	0.425923	1.07302e-05	4.96939
Krt14	1.41458	2.66582	0.425831	0.00324531	2.48874
Egr3	1.41222	2.66146	0.42512	0.00469395	2.32846
AK129341	1.40887	2.65528	0.424111	0.00778308	2.10885
Atp10a	1.4084	2.65443	0.423971	7.17998e-32	31.1439
Tubb3	1.4044	2.64708	0.422767	6.45721e-18	17.19
Prr7	1.39719	2.63388	0.420595	0.012828	1.89184
Gfod1	1.39548	2.63075	0.42008	7.00175e-17	16.1548
Gsc2	1.39537	2.63056	0.420048	0.0260502	1.58419
Cxcl3	1.3914	2.62333	0.418854	6.96054e-08	7.15736
LOC102634561	1.3868	2.61498	0.417468	0.0280393	1.55223
Pfkp	1.38514	2.61197	0.416968	4.0812e-19	18.3892
Pxdc1	1.38276	2.60767	0.416253	3.94392e-35	34.4041
Gm19345	1.38031	2.60324	0.415514	0.00628401	2.20176
Igsf11	1.37974	2.60222	0.415344	0.000107014	3.97056
Ptprt	1.37676	2.59685	0.414446	0.0325635	1.48727
Klra4::Klra33::Klra18	1.37661	2.59658	0.414402	2.40145e-05	4.61953
Fosl1	1.37482	2.59336	0.413863	3.30348e-47	46.481
Serpine1	1.37445	2.59269	0.413751	1.09396e-19	18.961
Gli3	1.37267	2.5895	0.413216	0.00149399	2.82565
Cav1	1.37251	2.58921	0.413168	1.17858e-59	58.9286
Itpr2	1.36937	2.58357	0.412221	5.22883e-11	10.2816
LOC102635948	1.3655	2.57666	0.411057	0.00462545	2.33485
F2r	1.36279	2.57183	0.410242	1.47314e-67	66.8318
Fam71f2	1.36169	2.56987	0.409911	0.0249409	1.60309
Mfsd2a	1.35104	2.55096	0.406704	5.47584e-23	22.2615
Spon1	1.34939	2.54805	0.406208	0.00858569	2.06622
Mal2	1.34283	2.53649	0.404233	2.7278e-18	17.5642
Zfpm2	1.34211	2.53521	0.404014	2.74647e-16	15.5612
Krt79	1.33628	2.52499	0.40226	1.30678e-05	4.8838
Gm3470::Rbpms2	1.33337	2.5199	0.401383	2.26927e-08	7.64411
Ccdc109b	1.33321	2.51963	0.401338	9.11778e-12	11.0401
Wnt7b	1.3263	2.5076	0.399258	1.35541e-06	5.86793
Kdr	1.32433	2.50417	0.398663	0.00664673	2.17739
Prss27	1.32232	2.50067	0.398057	0.0265461	1.576
Ifitm10	1.31882	2.49463	0.397005	0.0409231	1.38803
Krt13	1.31115	2.4814	0.394697	0.0069236	2.15967
Pcdh18	1.30799	2.47596	0.393743	0.0353227	1.45195
Acsbg1	1.30177	2.46531	0.391871	1.04046e-24	23.9828
Map1b	1.29867	2.46001	0.390938	5.19365e-16	15.2845
Havcr2	1.29704	2.45724	0.390448	0.032182	1.49239
Kcnn3	1.28864	2.44298	0.387921	4.33415e-05	4.3631
Chst1	1.28812	2.44209	0.387762	2.38636e-07	6.62226
Rps6ka2	1.28725	2.44063	0.387502	1.58738e-14	13.7993
Angptl4	1.28624	2.43891	0.387196	7.23948e-23	22.1403
Ccl2	1.2797	2.42788	0.385227	3.5847e-06	5.44555
Csf3	1.27807	2.42515	0.384738	0.0406159	1.3913
Ndnf	1.26997	2.41157	0.3823	0.000317448	3.49833
Ier3	1.25124	2.38046	0.376661	1.21256e-08	7.9163
Cyth4	1.24343	2.36761	0.374311	0.00512217	2.29055
Fcna	1.24032	2.36251	0.373374	0.0484422	1.31478
Grhl1	1.23528	2.35427	0.371856	4.58694e-05	4.33848
Rnf183	1.23522	2.35417	0.371837	7.0423e-08	7.15229
Csrnp1	1.23503	2.35386	0.37178	4.54919e-13	12.3421
Sema7a	1.23393	2.35207	0.37145	0.00295088	2.53005
Flnc	1.22885	2.34381	0.369922	5.78857e-08	7.23743
Wfdc1	1.2265	2.33999	0.369214	0.0180016	1.74469
Plekhh2	1.22628	2.33963	0.369147	2.95998e-10	9.52871
Spsb4	1.22199	2.33268	0.367855	0.00161283	2.79241
Cxcl1	1.21943	2.32855	0.367085	1.65198e-10	9.78199
Rasl10a	1.21761	2.32562	0.366538	0.0418466	1.37834
Cars	1.21291	2.31805	0.365123	2.02082e-65	64.6945
Sall1	1.21249	2.31738	0.364996	0.00380822	2.41928
Adcy7	1.21147	2.31573	0.364689	0.000169036	3.77202
Slc7a11	1.2073	2.30906	0.363435	5.72621e-16	15.2421
Cd109	1.20464	2.30479	0.362632	0.000389563	3.40942
Adamts14	1.20113	2.2992	0.361576	0.00420871	2.37585
Gsto2	1.20089	2.29882	0.361505	2.85885e-11	10.5438
Rdh10	1.19737	2.29322	0.360445	6.36304e-21	20.1963
Bmper	1.19718	2.29291	0.360387	5.81295e-08	7.2356
Cyr61	1.19497	2.28941	0.359723	0.00991155	2.00386
Lect2	1.19452	2.28868	0.359585	0.0447202	1.3495
Klf2	1.19367	2.28734	0.35933	1.05119e-05	4.97832
Dock8	1.19354	2.28714	0.359293	2.84132e-08	7.54648
Jdp2	1.19299	2.28626	0.359125	1.31047e-23	22.8826
Dpysl3	1.19132	2.28362	0.358624	7.07423e-38	37.1503
Ccdc64b	1.186	2.27522	0.357023	0.03462	1.46067
Arntl2	1.18401	2.27207	0.356422	3.76439e-07	6.42431
Gjb4	1.18331	2.27097	0.356212	2.62154e-42	41.5814
Hrh1	1.17898	2.26417	0.35491	0.00166071	2.77971
Amer2	1.1774	2.26169	0.354434	0.0105174	1.97809
F3	1.16521	2.24266	0.350764	2.41586e-34	33.6169
Csgalnact1	1.16051	2.23536	0.349347	0.000448448	3.34829
2510049J12Rik	1.15986	2.23435	0.349151	1.26898e-07	6.89655
Relt	1.15922	2.23336	0.348959	0.00405964	2.39151
Dlx1	1.15732	2.23043	0.348388	0.00136065	2.86625
Tppp3	1.15395	2.22522	0.347373	0.00011157	3.95245
Dusp1	1.14853	2.21687	0.345741	0.000177029	3.75195
Disp2	1.14721	2.21485	0.345344	1.75523e-18	17.7557
Lamb3	1.14256	2.20772	0.343944	5.13714e-26	25.2893
Ly75	1.13936	2.20284	0.342982	2.09115e-10	9.67962
Ciart	1.1367	2.19877	0.342179	6.55754e-09	8.18326
Srgap3	1.13586	2.19749	0.341927	6.23548e-07	6.20513
Gjb5	1.13585	2.19749	0.341926	0.0247215	1.60693
Etnk2	1.13471	2.19575	0.341582	0.000772721	3.11198
Ifrd1	1.13237	2.19219	0.340878	2.07005e-31	30.684
Stab1	1.12983	2.18834	0.340114	4.63674e-06	5.33379
Gm6756	1.12964	2.18804	0.340055	0.000183021	3.7375
Prdm8	1.12955	2.1879	0.340028	0.0128991	1.88944
Enkur	1.12705	2.18412	0.339276	0.0431298	1.36522
Lamc2	1.12501	2.18103	0.338661	3.30348e-47	46.481
Socs2	1.12464	2.18048	0.338551	8.70605e-20	19.0602
Tenm4	1.11602	2.16748	0.335954	0.00349769	2.45622
Kdelr3	1.10902	2.15699	0.333848	1.96117e-12	11.7075
Prkg2	1.10887	2.15676	0.333802	2.75123e-43	42.5605
Dpcr1	1.10602	2.15251	0.332946	0.000698927	3.15557
Adora2a	1.10263	2.14746	0.331925	2.89678e-09	8.53808
H2-T24	1.10246	2.1472	0.331872	0.00228482	2.64115
Fhdc1	1.10243	2.14717	0.331866	7.69916e-26	25.1136
Slc7a5	1.10196	2.14647	0.331724	1.83353e-20	19.7367
Ptprb	1.10036	2.14409	0.331242	9.44808e-10	9.02466
Slc38a1	1.09626	2.13799	0.330006	2.67392e-07	6.57285
Nell2	1.08918	2.12753	0.327875	3.11727e-05	4.50623
Eif4e3	1.08764	2.12527	0.327413	1.32338e-06	5.87831
Syt12	1.08717	2.12457	0.327271	1.94573e-12	11.7109
Cd44	1.08707	2.12442	0.327239	8.14884e-45	44.0889
Shroom4	1.08679	2.12401	0.327157	3.90519e-08	7.40836
Parvb	1.08434	2.1204	0.326418	2.48908e-39	38.604
S100a14	1.08361	2.11934	0.3262	9.09482e-05	4.04121
Ptges	1.08353	2.11922	0.326176	7.88758e-35	34.1031
Hmga2	1.08265	2.11792	0.325909	6.22876e-24	23.2056
Pcsk9	1.08058	2.11489	0.325288	1.90098e-09	8.72102
Ptpn22	1.08004	2.11409	0.325124	5.17031e-15	14.2865
Tuba1a	1.07958	2.11342	0.324986	1.40918e-46	45.851
Acmsd	1.07857	2.11195	0.324683	0.0417122	1.37974
Tspan12	1.07709	2.10977	0.324235	2.10841e-06	5.67604
Extl1	1.0762	2.10848	0.323969	0.00263807	2.57871
Cobl	1.07156	2.1017	0.322572	0.00104802	2.97963
Dlx2	1.06963	2.09889	0.32199	4.63824e-05	4.33365
Rhof	1.06527	2.09256	0.320678	1.56107e-13	12.8066
Procr	1.05924	2.08383	0.318862	4.46808e-32	31.3499
Col6a2	1.0556	2.07859	0.317768	2.62723e-11	10.5805
Nr4a1	1.05499	2.0777	0.317583	2.71865e-09	8.56565
Dhrs9	1.05365	2.07578	0.317181	1.32731e-08	7.87703
Syn1	1.04321	2.06081	0.314039	2.34592e-07	6.62969
Gdf11	1.04197	2.05904	0.313666	2.87564e-07	6.54127
Tnfrsf23	1.04158	2.05848	0.313547	1.74348e-13	12.7586
Cda	1.04061	2.0571	0.313256	5.53968e-06	5.25652
Gadd45g	1.03912	2.05498	0.312807	1.22174e-09	8.91302
Ccr7	1.03691	2.05183	0.312141	0.0489232	1.31049
Omp	1.03675	2.0516	0.312092	0.00101234	2.99467
Nupr1	1.03369	2.04725	0.31117	4.51101e-18	17.3457
Dlgap1	1.03215	2.04507	0.310709	0.00017078	3.76756
Rps6ka4	1.02559	2.03579	0.308733	2.87625e-35	34.5412
Map6	1.0226	2.03158	0.307834	1.39042e-13	12.8569
Twist2	1.02256	2.03152	0.307821	0.00364885	2.43784
Adrb2	1.02014	2.02812	0.307094	0.00162787	2.78838
Nrg1	1.01977	2.0276	0.306982	4.41211e-08	7.35535
Apcdd1	1.01829	2.02551	0.306535	2.41418e-09	8.61723
Glyat	1.01678	2.0234	0.306082	0.0015461	2.81076
Hpcal4	1.01599	2.02228	0.305842	0.0144226	1.84096
Ceacam16	1.01495	2.02083	0.305529	0.000593931	3.22626
2310014L17Rik	1.01355	2.01887	0.305109	0.0211242	1.67522
Gm12505	1.01146	2.01596	0.304481	0.0425182	1.37142
Timp1	1.00633	2.00879	0.302934	7.25163e-15	14.1396
Dpf1	1.00478	2.00664	0.302469	0.00169711	2.77029
Rab11fip5	1.00394	2.00547	0.302216	8.72507e-12	11.0592
Spsb1	1.00376	2.00521	0.302161	1.15951e-14	13.9357
Slc7a1	0.998901	1.99848	0.300699	9.76418e-15	14.0104
Vav3	0.996014	1.99448	0.29983	0.000560408	3.2515
Glod5	0.992193	1.98921	0.29868	0.0150225	1.82326
Nin	0.984768	1.979	0.296445	2.94862e-12	11.5304
Ttc7b	0.984304	1.97836	0.296305	0.000109093	3.9622
Satb2	0.981643	1.97471	0.295504	1.16565e-06	5.93343
Flnb	0.976887	1.96821	0.294072	8.18407e-12	11.087
Pstpip1	0.976525	1.96772	0.293963	0.00130861	2.88319
E230008N13Rik	0.970389	1.95937	0.292116	0.0498425	1.3024
Tcf24	0.969834	1.95862	0.291949	0.0122059	1.91343
Adam23	0.966394	1.95395	0.290914	1.9785e-05	4.70366
Nfil3	0.965707	1.95302	0.290707	1.335e-14	13.8745
Lrrc73	0.963624	1.9502	0.29008	0.0123269	1.90915
Mapk6	0.962797	1.94909	0.289831	1.45384e-31	30.8375
Snai2	0.960887	1.94651	0.289256	3.92557e-11	10.4061
Aim1l	0.959445	1.94456	0.288822	0.0386488	1.41286
Afp	0.959111	1.94411	0.288721	3.87901e-08	7.41128
Nav1	0.959092	1.94409	0.288715	7.15832e-08	7.14519
Qrfp	0.956333	1.94037	0.287885	9.3596e-05	4.02874
Tuba8	0.955196	1.93884	0.287543	0.0127912	1.89309
R3hdml	0.952484	1.9352	0.286726	5.44426e-07	6.26406
4930523C07Rik	0.951791	1.93427	0.286518	0.000157596	3.80246
Lgr6	0.949679	1.93144	0.285882	0.00446067	2.3506
Fstl3	0.949595	1.93133	0.285856	8.25824e-05	4.08311
Atf4	0.949281	1.93091	0.285762	1.20788e-17	16.918
Atf5	0.948272	1.92956	0.285458	3.17702e-12	11.498
Ada	0.947942	1.92912	0.285359	0.00017256	3.76306
Mthfd1l	0.94737	1.92835	0.285187	1.36157e-15	14.866
Dst	0.946189	1.92678	0.284831	0.0184571	1.73384
Adam8	0.944626	1.92469	0.284361	5.07367e-14	13.2947
Ido2	0.943208	1.9228	0.283934	0.00172433	2.76338
Phgdh	0.943086	1.92264	0.283897	1.58936e-27	26.7988
Slc25a25	0.938888	1.91705	0.282633	8.21962e-13	12.0851
Mmp19	0.938257	1.91621	0.282444	0.045962	1.3376
Dyrk3	0.936518	1.9139	0.28192	1.3087e-10	9.88316
Col8a1	0.936309	1.91363	0.281857	0.00101663	2.99284
Drp2	0.934401	1.9111	0.281283	0.0430583	1.36594
Anxa2	0.933701	1.91017	0.281072	4.33e-37	36.3635
Fam84a	0.933235	1.90955	0.280932	8.30472e-16	15.0807
Rnf144b	0.927317	1.90174	0.27915	0.00413693	2.38332
Gsg1	0.927285	1.90169	0.279141	0.0344698	1.46256
Gem	0.924943	1.89861	0.278436	0.000132832	3.8767
Rgs20	0.922888	1.89591	0.277817	0.00444936	2.3517
Cth	0.922183	1.89498	0.277605	7.41703e-25	24.1298
Map3k6	0.921396	1.89395	0.277368	0.000482138	3.31683
Shmt2	0.916843	1.88798	0.275997	8.57054e-29	28.067
S100a3	0.915559	1.8863	0.275611	9.23993e-08	7.03433
Snai3	0.91478	1.88528	0.275376	3.35294e-05	4.47457
Tenm3	0.91421	1.88454	0.275205	6.15612e-05	4.21069
Ak4	0.913362	1.88343	0.274949	1.38826e-08	7.85753
Il1rn	0.911744	1.88132	0.274462	1.74218e-08	7.75891
Gm5124	0.908521	1.87712	0.273492	0.00030677	3.51319
Aldh1l2	0.907355	1.8756	0.273141	5.34375e-08	7.27215
Plk3	0.9069	1.87501	0.273004	1.55587e-10	9.80803
Irf5	0.90632	1.87426	0.27283	0.00870089	2.06044
Mme	0.901862	1.86848	0.271488	0.00815749	2.08844
Lsp1	0.898352	1.86394	0.270431	0.0469531	1.32834
Tubb6	0.897028	1.86223	0.270032	5.17601e-13	12.286
Ank3	0.894575	1.85906	0.269294	5.06085e-07	6.29578
Vcan	0.894112	1.85847	0.269155	0.0105169	1.97811
Il6ra	0.885582	1.84751	0.266587	0.000609292	3.21517
Plod2	0.883633	1.84502	0.266	9.39622e-08	7.02705
Gkn1	0.881886	1.84278	0.265474	0.0415585	1.38134
Ddah1	0.881069	1.84174	0.265228	1.66016e-07	6.77985
Avil	0.87749	1.83718	0.264151	1.57976e-09	8.80141
Slc4a11	0.875262	1.83434	0.26348	6.10727e-08	7.21415
Tubb2b	0.873026	1.8315	0.262807	2.92607e-28	27.5337
Bdnf	0.872422	1.83073	0.262625	1.87617e-05	4.72673
Gcnt2	0.872378	1.83068	0.262612	4.6104e-22	21.3363
Tmeff1	0.870641	1.82848	0.262089	0.0453351	1.34357
Ildr2	0.870329	1.82808	0.261995	4.15802e-14	13.3811
Wipf1	0.869011	1.82641	0.261598	4.02066e-16	15.3957
Dnaaf3	0.86834	1.82556	0.261396	0.0340454	1.46794
Clca1	0.868295	1.8255	0.261383	0.000279334	3.55388
Tnfrsf12a	0.868145	1.82531	0.261338	4.0526e-28	27.3923
Lhfpl2	0.865655	1.82217	0.260588	0.00869655	2.06065
Tubb2a	0.863688	1.81968	0.259996	6.67546e-11	10.1755
Frmpd1	0.863054	1.81888	0.259805	3.84598e-06	5.41499
Cldn6	0.862464	1.81814	0.259627	1.2378e-15	14.9074
Raph1	0.861731	1.81722	0.259407	1.8e-05	4.74473
Aars	0.857199	1.81152	0.258043	7.35039e-34	33.1337
Eif4ebp1	0.853744	1.80719	0.257003	1.43634e-28	27.8427
Cdh17	0.853254	1.80657	0.256855	2.19306e-34	33.6589
Hmox1	0.853014	1.80627	0.256783	1.3076e-09	8.88352
Lamb1	0.8511	1.80388	0.256207	2.52673e-13	12.5974
Cdcp1	0.850424	1.80303	0.256003	0.0443131	1.35347
Ckb	0.846672	1.79835	0.254874	1.97119e-11	10.7053
Psat1	0.844801	1.79602	0.25431	1.96718e-14	13.7062
D630045J12Rik	0.844513	1.79566	0.254224	1.49249e-05	4.82609
Emp2	0.841403	1.79179	0.253288	2.16618e-23	22.6643
Cdkn1a	0.8411	1.79142	0.253196	1.47043e-11	10.8326
Dpep2	0.84104	1.79134	0.253178	0.0400584	1.39731
Ccdc80	0.839566	1.78951	0.252735	5.84088e-10	9.23352
Sh3kbp1	0.839078	1.78891	0.252588	7.37988e-21	20.132
Lmna	0.838936	1.78873	0.252545	2.84491e-41	40.5459
Klf10	0.838915	1.7887	0.252539	1.7903e-14	13.7471
Pcolce2	0.838125	1.78773	0.252301	1.03184e-15	14.9864
Mlkl	0.837996	1.78757	0.252262	5.93327e-15	14.2267
Tanc2	0.836406	1.7856	0.251783	0.00196796	2.70598
Ptpru	0.83626	1.78542	0.251739	4.61e-08	7.3363
Lhx6	0.835068	1.78394	0.25138	0.0291964	1.53467
Rem2	0.834601	1.78336	0.25124	0.0039111	2.4077
Fat1	0.834285	1.78297	0.251145	0.0272481	1.56466
Sacs	0.833209	1.78164	0.250821	0.00306576	2.51346
Slc4a4	0.831571	1.77962	0.250328	5.80171e-08	7.23644
Cdyl2	0.82701	1.774	0.248955	0.00199473	2.70012
Hspg2	0.826794	1.77374	0.24889	0.044513	1.35151
Gars	0.826582	1.77348	0.248826	1.28447e-36	35.8913
Dsel	0.826321	1.77316	0.248747	0.00747577	2.12634
Maff	0.823674	1.76991	0.247951	1.3834e-16	15.8591
Slfn10-ps	0.823612	1.76983	0.247932	0.0304106	1.51697
Slc25a48	0.822416	1.76836	0.247572	0.00289122	2.53892
Il34	0.82232	1.76825	0.247543	7.61338e-09	8.11842
Dnah17	0.820548	1.76608	0.24701	0.0490917	1.30899
Nebl	0.819332	1.76459	0.246643	1.21564e-07	6.91519
Plekhf1	0.818512	1.76359	0.246397	9.84331e-07	6.00686
Kif21a	0.816909	1.76163	0.245914	7.0842e-05	4.14971
4921536K21Rik	0.816861	1.76157	0.2459	0.0199186	1.70074
Cubn	0.813505	1.75748	0.244889	0.00231522	2.63541
Cxcl10	0.810921	1.75433	0.244112	0.0489982	1.30982
Siah2	0.809724	1.75288	0.243751	1.6285e-14	13.7882
Camkk1	0.809182	1.75222	0.243588	0.010155	1.99332
Atg9b	0.807835	1.75058	0.243183	1.33823e-08	7.87347
Samd4	0.806669	1.74917	0.242831	2.91084e-15	14.536
Mapk11	0.806598	1.74908	0.24281	2.05348e-13	12.6875
Anln	0.805551	1.74781	0.242495	3.53971e-07	6.45103
Ehd4	0.80459	1.74665	0.242206	3.3283e-26	25.4778
Pik3cd	0.803354	1.74515	0.241834	0.00282694	2.54868
Rgs10	0.803068	1.74481	0.241748	0.0139846	1.85435
9930111J21Rik2::9930111J21Rik1	0.802806	1.74449	0.241669	0.0121591	1.9151
Pik3r5	0.802659	1.74431	0.241624	0.00210627	2.67649
Fry	0.802623	1.74427	0.241614	0.0270003	1.56863
Gpc1	0.802454	1.74407	0.241563	5.04025e-17	16.2975
Gata3	0.802005	1.74352	0.241427	0.0284495	1.54593
Hpx	0.799143	1.74007	0.240566	7.90247e-07	6.10224
2610203C20Rik	0.797536	1.73813	0.240082	7.0313e-08	7.15296
Slc20a1	0.797118	1.73763	0.239956	5.4115e-17	16.2667
Cttnbp2nl	0.796204	1.73653	0.239681	7.82203e-19	18.1067
Ctsc	0.794691	1.73471	0.239226	2.05485e-26	25.6872
Aldh18a1	0.794519	1.7345	0.239174	2.39853e-20	19.6201
Cep290	0.791954	1.73142	0.238402	2.84929e-09	8.54526
Dusp5	0.791837	1.73128	0.238367	1.0997e-12	11.9587
Csf1	0.790842	1.73008	0.238067	2.8191e-13	12.5499
Pvr	0.790791	1.73002	0.238052	1.52671e-14	13.8162
Pkd1l1	0.790485	1.72966	0.23796	0.00572113	2.24252
Ccne1	0.788845	1.72769	0.237466	4.45063e-05	4.35158
Mep1a	0.787484	1.72606	0.237056	0.00847305	2.07196
Odc1	0.787444	1.72601	0.237044	2.84977e-14	13.5452
Dusp3	0.787442	1.72601	0.237044	3.27657e-18	17.4846
Tnfrsf22	0.787172	1.72569	0.236962	2.19538e-11	10.6585
Itprip	0.787011	1.7255	0.236914	8.26597e-13	12.0827
Masp1	0.786808	1.72525	0.236853	0.000297175	3.52699
Mnda	0.786528	1.72492	0.236769	0.0181642	1.74078
Mars	0.786009	1.7243	0.236612	9.36154e-22	21.0287
Adamts4	0.783435	1.72122	0.235838	0.029714	1.52704
Slc1a4	0.781834	1.71932	0.235356	2.77744e-26	25.5564
AI467606	0.780371	1.71757	0.234915	0.000553967	3.25652
Cycs	0.780213	1.71738	0.234868	9.68264e-15	14.014
Tpm4	0.776839	1.71337	0.233852	3.80128e-35	34.4201
Zbtb38	0.772501	1.70823	0.232546	6.31312e-12	11.1998
Dusp10	0.772064	1.70771	0.232415	1.14575e-14	13.9409
Dhh	0.768484	1.70348	0.231337	4.60804e-18	17.3365
Zfp185	0.767331	1.70212	0.23099	0.0264722	1.57721
Gpr161	0.767281	1.70206	0.230975	0.00184452	2.73412
Macf1	0.766915	1.70163	0.230864	0.0018703	2.72809
Six4	0.766415	1.70104	0.230714	0.0247584	1.60628
Prkdc	0.764253	1.69849	0.230063	0.0119334	1.92324
Sept11	0.764097	1.69831	0.230016	2.04992e-19	18.6883
Plau	0.763604	1.69773	0.229868	3.07779e-10	9.51176
Rrp12	0.763102	1.69714	0.229717	1.61195e-16	15.7926
Fosl2	0.760222	1.69375	0.22885	1.94573e-15	14.7109
Aldoart2	0.759417	1.69281	0.228607	0.00945132	2.02451
Mapk4	0.758785	1.69207	0.228417	0.0159515	1.7972
Btbd11	0.757948	1.69108	0.228165	0.000374773	3.42623
Basp1	0.756861	1.68981	0.227838	1.88961e-25	24.7236
Nrp2	0.75606	1.68887	0.227597	1.46008e-07	6.83562
Nqo1	0.755751	1.68851	0.227504	0.03059	1.51442
Paqr3	0.75568	1.68843	0.227482	0.00289283	2.53868
Tnfaip2	0.754658	1.68723	0.227175	5.71084e-22	21.2433
Rtkn2	0.754599	1.68716	0.227157	0.000751339	3.12416
Dock5	0.754473	1.68701	0.227119	1.48038e-09	8.82963
Kif14	0.753741	1.68616	0.226899	0.000169717	3.77028
F2rl1	0.752565	1.68479	0.226545	5.68071e-23	22.2456
Kmt2d	0.752139	1.68429	0.226416	0.045707	1.34002
BC100451	0.751983	1.68411	0.226369	0.0492893	1.30725
Tmem253	0.751427	1.68346	0.226202	0.0101872	1.99194
Gpr179	0.748623	1.68019	0.225358	0.0348899	1.4573
Epha2	0.748476	1.68002	0.225314	2.48354e-22	21.6049
Hk2	0.746725	1.67798	0.224787	1.88961e-25	24.7236
Plec	0.745664	1.67675	0.224467	2.80644e-09	8.55184
Pros1	0.745103	1.67609	0.224298	8.80265e-05	4.05539
Pbp2	0.743944	1.67475	0.223949	1.32214e-11	10.8787
Tmcc2	0.743242	1.67393	0.223738	0.0314655	1.50217
Gjb3	0.743221	1.67391	0.223732	1.24482e-20	19.9049
Iars	0.742234	1.67276	0.223435	2.71874e-16	15.5656
Coq10b	0.739527	1.66963	0.22262	3.74764e-12	11.4262
Rapgef2	0.739432	1.66952	0.222591	5.22586e-10	9.28184
Abcg1	0.739252	1.66931	0.222537	0.0179765	1.74529
Tmem171	0.738921	1.66893	0.222437	1.81329e-08	7.74153
Ero1l	0.738048	1.66792	0.222175	2.23391e-16	15.6509
Acsl1	0.736821	1.6665	0.221805	5.89056e-06	5.22984
Pkp1	0.730959	1.65974	0.220041	0.00231723	2.63503
Socs1	0.729902	1.65853	0.219722	0.0101772	1.99237
F730043M19Rik	0.729638	1.65822	0.219643	0.00288044	2.54054
Bnip3	0.729443	1.658	0.219584	0.00154067	2.81229
Twist1	0.72897	1.65746	0.219442	1.16522e-06	5.93359
1810011O10Rik	0.728762	1.65722	0.219379	7.47357e-06	5.12647
Nes	0.728438	1.65684	0.219282	6.66732e-08	7.17605
Cldn7	0.728426	1.65683	0.219278	0.00337969	2.47112
Olfml2b	0.726704	1.65485	0.21876	7.33196e-13	12.1348
Atp10d	0.723645	1.65135	0.217839	2.37271e-05	4.62476
Itga6	0.72251	1.65005	0.217497	5.57992e-18	17.2534
Ifi204	0.720899	1.64821	0.217012	0.00567582	2.24597
Galnt3	0.720883	1.64819	0.217007	1.47712e-18	17.8306
Gpr116	0.720557	1.64782	0.216909	0.00905293	2.04321
Rassf8	0.718937	1.64597	0.216422	6.64318e-10	9.17762
Chst11	0.717415	1.64423	0.215964	0.000273776	3.5626
Leprel1	0.714641	1.64107	0.215128	0.00098967	3.00451
Cit	0.713606	1.6399	0.214817	0.000509998	3.29243
Kcnab3	0.713585	1.63987	0.21481	0.044513	1.35151
Lrp8	0.713107	1.63933	0.214666	1.76289e-13	12.7538
Slc9a2	0.711872	1.63793	0.214295	0.000900293	3.04562
Bhlhe40	0.711684	1.63771	0.214238	9.65474e-09	8.01526
Zyx	0.711663	1.63769	0.214232	7.50885e-24	23.1244
Slc30a4	0.711215	1.63718	0.214097	9.09447e-11	10.0412
Ccrn4l	0.70835	1.63393	0.213235	8.08156e-10	9.0925
Akap5	0.708005	1.63354	0.213131	0.00102332	2.98999
Ak5	0.707588	1.63307	0.213005	1.57553e-07	6.80257
Phlda2	0.707548	1.63303	0.212993	0.000115406	3.93777
Atf6	0.706943	1.63234	0.212811	1.20245e-12	11.9199
Mb21d2	0.705361	1.63055	0.212335	6.83933e-06	5.16499
Dlk2	0.704742	1.62985	0.212148	0.000130579	3.88413
Bmp8b	0.704398	1.62946	0.212045	0.00180788	2.74283
Tiam2	0.703919	1.62892	0.211901	8.35344e-09	8.07813
Nav2	0.70378	1.62877	0.211859	0.0021312	2.67138
Greb1l	0.702843	1.62771	0.211577	0.000615309	3.21091
Pycr1	0.702642	1.62748	0.211516	2.02216e-14	13.6942
Zfhx3	0.700862	1.62548	0.21098	0.0194226	1.71169
Nt5dc3	0.698262	1.62255	0.210198	1.00818e-11	10.9965
Aff2	0.694963	1.61884	0.209205	0.00715887	2.14516
Upp1	0.692487	1.61607	0.208459	0.00148362	2.82868
Stambpl1	0.688068	1.61113	0.207129	2.04189e-17	16.69
Cycs	0.687865	1.6109	0.207068	2.18237e-09	8.66107
P4ha2	0.686672	1.60957	0.206709	2.75873e-10	9.55929
Daam1	0.686637	1.60953	0.206698	2.90082e-12	11.5375
Pim3	0.686191	1.60903	0.206564	1.08769e-20	19.9635
Lrrc8c	0.686089	1.60892	0.206533	3.1213e-10	9.50566
Nipal1	0.685992	1.60881	0.206504	1.77387e-06	5.75108
Smtn	0.685829	1.60863	0.206455	2.98358e-14	13.5253
Id1	0.685819	1.60861	0.206452	2.47138e-07	6.60706
Suv39h2	0.685214	1.60794	0.20627	3.62351e-08	7.44087
Lifr	0.684901	1.60759	0.206176	6.4741e-05	4.18882
Arap3	0.683656	1.60621	0.205801	7.93412e-17	16.1005
Cpeb2	0.683315	1.60582	0.205698	0.000441129	3.35543
Tbx15	0.682454	1.60487	0.205439	0.000134774	3.87039
1110008P14Rik	0.680384	1.60257	0.204816	6.81756e-06	5.16637
Dgke	0.680253	1.60242	0.204776	0.00325765	2.4871
Cnn2	0.677333	1.59918	0.203898	1.41903e-15	14.848
P4ha1	0.675992	1.59769	0.203494	1.27996e-20	19.8928
Itga3	0.675504	1.59715	0.203347	1.96551e-48	47.7065
Mir22hg	0.675046	1.59665	0.203209	7.12259e-05	4.14736
Tbc1d1	0.673014	1.5944	0.202597	1.03368e-10	9.98562
Ldha	0.671603	1.59284	0.202173	1.61214e-14	13.7926
Pard6g	0.66997	1.59104	0.201681	0.0384702	1.41488
Ror1	0.669969	1.59104	0.201681	0.00551795	2.25822
Rab31	0.669763	1.59081	0.201619	4.73356e-21	20.3248
Zfp697	0.669511	1.59053	0.201543	6.64663e-11	10.1774
Nrg2	0.667985	1.58885	0.201084	8.86358e-05	4.05239
Lmo7	0.667958	1.58882	0.201075	1.39547e-12	11.8553
Col4a2	0.667922	1.58878	0.201064	1.69994e-21	20.7696
Mtbp	0.666307	1.58701	0.200578	1.72066e-08	7.7643
Cenpf	0.666013	1.58668	0.20049	0.0263851	1.57864
Mybl2	0.665009	1.58558	0.200188	0.000507149	3.29486
Arf2	0.663912	1.58437	0.199857	1.2054e-09	8.91887
S100g	0.663713	1.58415	0.199798	0.00879994	2.05552
E2f2	0.661719	1.58197	0.199197	4.30174e-06	5.36636
Spata24	0.660895	1.58106	0.198949	0.011599	1.93558
Ahi1	0.660272	1.58038	0.198762	4.78109e-06	5.32047
Shisa4	0.660216	1.58032	0.198745	1.04961e-08	7.97897
E2f7	0.658991	1.57898	0.198376	0.000309793	3.50893
Abl2	0.658633	1.57859	0.198268	5.84554e-07	6.23318
Metrnl	0.658484	1.57842	0.198223	0.00205093	2.68805
Mycl	0.65725	1.57707	0.197852	0.000904112	3.04378
Nars	0.656898	1.57669	0.197746	4.68029e-29	28.3297
Il33	0.655907	1.57561	0.197448	6.68563e-11	10.1749
Pdlim7	0.654499	1.57407	0.197024	1.51081e-09	8.82079
Adra1d	0.653849	1.57336	0.196828	0.00295389	2.52961
Dbf4	0.653798	1.57331	0.196813	2.55966e-08	7.59182
9930111J21Rik2	0.653584	1.57307	0.196748	0.00315273	2.50131
Piezo1	0.65322	1.57267	0.196639	1.25997e-07	6.89964
Aif1l	0.649638	1.56877	0.19556	1.52983e-06	5.81536
Ttll7	0.647265	1.5662	0.194846	1.73458e-11	10.7608
Tln2	0.647199	1.56612	0.194826	0.00386223	2.41316
Inpp4b	0.647004	1.56591	0.194768	0.0012984	2.88659
Timp3	0.646805	1.5657	0.194708	4.17643e-09	8.37919
Pgk1	0.646776	1.56567	0.194699	1.86814e-15	14.7286
Myo1c	0.646253	1.5651	0.194542	2.04008e-26	25.6904
Syne3	0.645695	1.56449	0.194373	4.48599e-05	4.34814
Wdr62	0.645615	1.56441	0.19435	0.000172022	3.76442
Tagln2	0.645073	1.56382	0.194186	2.76307e-13	12.5586
St6galnac4	0.644607	1.56331	0.194046	5.59956e-06	5.25185
Crybg3	0.642806	1.56136	0.193504	0.00209219	2.6794
Ptprm	0.641855	1.56033	0.193218	0.0035717	2.44712
Tars	0.640988	1.5594	0.192957	1.45969e-21	20.8357
Abhd2	0.639325	1.5576	0.192456	3.87962e-16	15.4112
Aim2	0.638572	1.55679	0.192229	0.00471832	2.32621
Pdk3	0.637685	1.55583	0.191962	0.000126942	3.8964
Slc16a2	0.637166	1.55527	0.191806	4.78813e-07	6.31983
Gja1	0.636315	1.55435	0.19155	4.25436e-10	9.37117
Flna	0.636101	1.55412	0.191486	7.57197e-10	9.12079
Cxcl16	0.634616	1.55252	0.191038	8.67561e-05	4.0617
Nupl2	0.633977	1.55184	0.190846	0.000247985	3.60557
Tyro3	0.633436	1.55126	0.190683	1.1147e-07	6.95284
Pim1	0.633195	1.551	0.190611	2.72121e-07	6.56524
Limk1	0.632848	1.55062	0.190506	4.67987e-09	8.32977
Lrrc59	0.632299	1.55003	0.190341	4.69744e-22	21.3281
Serpinb9b	0.632189	1.54991	0.190308	0.0405052	1.39249
Lars	0.631917	1.54962	0.190226	1.79506e-15	14.7459
Otub2	0.63164	1.54933	0.190143	0.000357681	3.4465
Loxl4	0.631464	1.54914	0.19009	6.23415e-09	8.20522
Ncs1	0.631377	1.54904	0.190063	1.08741e-16	15.9636
Gcnt4	0.630159	1.54774	0.189697	6.98758e-09	8.15567
Cish	0.628106	1.54553	0.189079	0.00886312	2.05241
Mif	0.627264	1.54463	0.188825	2.30667e-09	8.63701
A430105I19Rik	0.627221	1.54459	0.188812	4.90328e-11	10.3095
Urb1	0.627106	1.54446	0.188778	1.26509e-07	6.89788
Plekhg4	0.626498	1.54381	0.188595	0.0219682	1.65821
Cdk20	0.625677	1.54293	0.188348	0.000159177	3.79812
Il13ra1	0.624963	1.54217	0.188133	0.000134728	3.87054
Proc	0.62452	1.5417	0.187999	0.0001877	3.72654
St3gal6	0.624159	1.54131	0.187891	2.01668e-10	9.69536
Cep170	0.624003	1.54115	0.187844	1.6283e-07	6.78827
Aldoa	0.622272	1.5393	0.187322	4.51101e-18	17.3457
Add2	0.621081	1.53803	0.186964	0.00202476	2.69363
Etv4	0.620878	1.53781	0.186903	4.34304e-16	15.3622
Baz1a	0.619206	1.53603	0.186399	1.77303e-12	11.7513
Pif1	0.616656	1.53332	0.185632	0.001666	2.77833
Prrc2c	0.615687	1.53229	0.18534	0.0135615	1.86769
Cdk18	0.615395	1.53198	0.185252	3.0162e-14	13.5205
Zbtb10	0.614904	1.53146	0.185105	0.000137123	3.86289
Vldlr	0.613501	1.52997	0.184682	0.000142594	3.8459
Itpk1	0.61329	1.52974	0.184619	3.07796e-13	12.5117
Soga1	0.613092	1.52953	0.184559	0.000517026	3.28649
Gpx8	0.612875	1.5293	0.184494	0.000781153	3.10726
Clcn5	0.611925	1.5283	0.184208	8.794e-07	6.05581
Gnpnat1	0.611836	1.5282	0.184181	4.06184e-10	9.39128
Hs6st2	0.611549	1.5279	0.184095	7.64651e-08	7.11654
Col6a1	0.609569	1.5258	0.183499	3.35622e-08	7.47415
Filip1l	0.609097	1.5253	0.183356	2.83284e-12	11.5478
Krt23	0.609047	1.52525	0.183341	1.61976e-11	10.7905
Tuba4a	0.608767	1.52495	0.183257	1.79423e-10	9.74612
Tpd52l1	0.608132	1.52428	0.183066	5.81871e-12	11.2352
Gab2	0.607866	1.524	0.182986	8.78966e-05	4.05603
Fam83f	0.60754	1.52366	0.182888	0.00208835	2.6802
Peak1	0.607057	1.52315	0.182742	0.0106581	1.97232
Samd5	0.606762	1.52284	0.182653	6.59274e-05	4.18093
Cdr2	0.606334	1.52239	0.182525	1.65067e-07	6.78234
Kalrn	0.60595	1.52198	0.182409	0.000893708	3.0488
Heatr5a	0.605296	1.52129	0.182212	3.34813e-06	5.4752
Plcxd2	0.604745	1.52071	0.182047	2.09244e-06	5.67935
Lrp11	0.600576	1.51632	0.180791	0.0377637	1.42293
Hivep2	0.600492	1.51623	0.180766	0.00126602	2.89756
Iqgap3	0.600236	1.51596	0.180689	0.000170963	3.7671
Gjc1	0.599482	1.51517	0.180462	1.40653e-06	5.85185
Kctd3	0.598864	1.51452	0.180276	5.29047e-17	16.2765
Pgk1	0.598329	1.51396	0.180115	0.000345634	3.46138
Yars	0.597946	1.51356	0.18	5.17767e-13	12.2859
Hspa4l	0.596337	1.51187	0.179515	3.42763e-13	12.465
Slc12a4	0.595615	1.51112	0.179298	1.64354e-25	24.7842
Bcl3	0.595238	1.51072	0.179184	2.87192e-11	10.5418
Ets1	0.59502	1.51049	0.179119	6.63401e-13	12.1782
Sccpdh	0.594675	1.51013	0.179015	3.09108e-10	9.50989
3110043O21Rik	0.594354	1.5098	0.178918	5.35903e-08	7.27091
Sgk1	0.59407	1.5095	0.178833	0.000850083	3.07054
Fanca	0.593043	1.50843	0.178524	9.10615e-06	5.04067
Trmt61a	0.592544	1.5079	0.178374	0.000248077	3.60541
Ccnd1	0.592158	1.5075	0.178257	2.85645e-18	17.5442
Lpin2	0.591154	1.50645	0.177955	6.98961e-14	13.1555
Slc2a1	0.591142	1.50644	0.177952	9.76566e-25	24.0103
Gatm	0.590554	1.50582	0.177774	3.03632e-16	15.5177
Fbln2	0.590353	1.50562	0.177714	4.14424e-06	5.38255
Cnnm4	0.589855	1.5051	0.177564	6.37424e-11	10.1956
S100a10	0.587346	1.50248	0.176809	3.83135e-13	12.4166
Slc6a9	0.58734	1.50247	0.176807	5.28366e-09	8.27706
Ehd2	0.587328	1.50246	0.176803	1.79277e-21	20.7465
Slc43a3	0.585437	1.50049	0.176234	0.000642524	3.19211
Ctsl	0.585126	1.50017	0.17614	4.7687e-12	11.3216
Aen	0.584256	1.49927	0.175879	5.07053e-08	7.29495
Camk2n2	0.584154	1.49916	0.175848	0.0114471	1.94131
Nup188	0.583389	1.49836	0.175618	7.97686e-10	9.09817
Sdpr	0.583299	1.49827	0.175591	6.05493e-11	10.2179
Tmem79	0.582842	1.4978	0.175453	1.58807e-05	4.79913
Uqcrq	0.582006	1.49693	0.175201	1.67987e-07	6.77472
Bbs5	0.581628	1.49654	0.175087	0.00382244	2.41766
Slc22a15	0.58139	1.49629	0.175016	0.0409543	1.3877
Pla2g7	0.581351	1.49625	0.175004	3.23892e-05	4.4896
Inf2	0.581187	1.49608	0.174955	1.30974e-35	34.8828
Tubb4b	0.580774	1.49565	0.174831	3.70699e-06	5.43098
Otud4	0.580765	1.49564	0.174828	2.29423e-08	7.63936
Sorbs2	0.579548	1.49438	0.174461	9.72868e-11	10.0119
Itgb6	0.579288	1.49411	0.174383	2.82757e-08	7.54859
Runx2	0.57896	1.49377	0.174284	3.9744e-09	8.40073
Pdlim2	0.578687	1.49349	0.174202	2.31054e-07	6.63629
Igf2bp1	0.578525	1.49332	0.174154	3.86021e-11	10.4134
Mical3	0.5769	1.49164	0.173664	0.00597583	2.2236
Fbxo17	0.57631	1.49103	0.173487	0.00818949	2.08674
Socs3	0.575834	1.49054	0.173343	2.92551e-06	5.5338
Cdk6	0.575687	1.49039	0.173299	0.000875371	3.05781
Frmd4a	0.574375	1.48903	0.172904	1.64405e-10	9.78408
Rassf1	0.574187	1.48884	0.172848	2.12264e-06	5.67312
Htra1	0.573929	1.48857	0.17277	1.28851e-05	4.88991
Eya2	0.573913	1.48856	0.172765	3.66259e-12	11.4362
Dusp9	0.573792	1.48843	0.172729	2.84321e-07	6.54619
Dus2	0.573318	1.48794	0.172586	0.000179263	3.74651
Mvb12b	0.573177	1.4878	0.172543	3.98474e-05	4.3996
Utp14b	0.57186	1.48644	0.172147	4.98982e-06	5.30192
Sbno2	0.570383	1.48492	0.171702	3.34002e-14	13.4763
Ddx39	0.570032	1.48456	0.171597	4.9893e-10	9.30196
Mpp2	0.569151	1.48365	0.171331	0.000789766	3.1025
Pdgfb	0.568515	1.483	0.17114	1.28291e-11	10.8918
Rbp4	0.566772	1.48121	0.170615	7.10683e-13	12.1483
Cad	0.566742	1.48117	0.170606	5.06271e-08	7.29562
Bub1	0.565707	1.48011	0.170295	0.000893451	3.04893
Psmd8	0.565458	1.47986	0.17022	5.94078e-15	14.2262
Ckap4	0.56543	1.47983	0.170211	2.17886e-15	14.6618
Prodh	0.56343	1.47778	0.169609	1.85241e-07	6.73226
Itga5	0.56311	1.47745	0.169513	6.8546e-11	10.164
Abcc1	0.562773	1.47711	0.169412	2.20538e-11	10.6565
Gm12070	0.56197	1.47628	0.16917	0.00500904	2.30025
Apol7a	0.561845	1.47616	0.169132	3.18329e-05	4.49712
Atp8b2	0.561489	1.47579	0.169025	4.90659e-05	4.30922
Slc25a33	0.561385	1.47569	0.168994	6.2286e-05	4.20561
Crcp	0.5612	1.4755	0.168938	1.66573e-06	5.77839
Heatr1	0.559818	1.47408	0.168522	5.18337e-09	8.28539
Fez2	0.559636	1.4739	0.168467	3.24492e-15	14.4888
Klf6	0.559331	1.47359	0.168375	1.35772e-09	8.86719
Rundc3b	0.559255	1.47351	0.168353	6.68082e-05	4.17517
Specc1	0.556974	1.47118	0.167666	7.58852e-14	13.1198
Cidec	0.556549	1.47075	0.167538	0.000210894	3.67594
Dok2	0.556099	1.47029	0.167403	0.020233	1.69394
Pdss1	0.555305	1.46948	0.167163	1.30149e-05	4.88556
Tacc2	0.554928	1.4691	0.16705	3.40599e-21	20.4678
Rrs1	0.554724	1.46889	0.166989	2.16318e-10	9.66491
Aldoart1	0.554658	1.46882	0.166969	3.97762e-07	6.40038
Zak	0.554455	1.46861	0.166908	1.34053e-09	8.87272
Mettl7b	0.55444	1.4686	0.166903	0.00672491	2.17231
Fam126a	0.553976	1.46813	0.166764	6.87886e-05	4.16248
Ctps	0.553515	1.46766	0.166625	8.21666e-14	13.0853
D16Ertd472e	0.553494	1.46764	0.166618	0.00405934	2.39154
Pelo	0.553422	1.46756	0.166597	1.36743e-09	8.86409
Mgat5	0.553108	1.46724	0.166502	0.000831174	3.08031
Lonrf3	0.552156	1.46628	0.166216	0.0022948	2.63926
Ptrh1	0.551251	1.46536	0.165943	0.00119364	2.92313
Hmga1-rs1::Hmga1	0.551233	1.46534	0.165938	1.01323e-17	16.9943
Spef1	0.551121	1.46522	0.165904	0.000926501	3.03315
Sh2d5	0.551047	1.46515	0.165882	0.00411469	2.38566
Dusp14	0.550069	1.46416	0.165587	0.00113345	2.9456
Bard1	0.549891	1.46397	0.165534	0.00166329	2.77903
Tmed8	0.542817	1.45681	0.163404	0.000479848	3.3189
Mum1l1	0.54204	1.45603	0.16317	0.00109717	2.95973
Kif7	0.540609	1.45459	0.162739	0.0273908	1.56239
Bmp4	0.540563	1.45454	0.162726	1.89687e-06	5.72196
Uck2	0.540393	1.45437	0.162674	6.03477e-10	9.21934
Ep400	0.54014	1.45411	0.162598	0.0251678	1.59915
Utp20	0.539958	1.45393	0.162544	4.3104e-05	4.36548
Dusp16	0.538607	1.45257	0.162137	1.24061e-09	8.90636
Gnb4	0.537302	1.45126	0.161744	5.84834e-06	5.23297
Itga2	0.536458	1.45041	0.16149	0.000443676	3.35293
Rras2	0.536377	1.45033	0.161466	4.09228e-10	9.38803
Chadl	0.53538	1.44932	0.161166	0.0216612	1.66432
Elk3	0.533813	1.44775	0.160694	1.70081e-13	12.7693
Unc5b	0.533245	1.44718	0.160523	8.25049e-12	11.0835
Oxnad1	0.533125	1.44706	0.160487	2.02873e-08	7.69278
Prrg4	0.532478	1.44641	0.160292	0.00869655	2.06065
Myadm	0.531771	1.4457	0.160079	2.28516e-13	12.6411
Cep55	0.53128	1.44521	0.159931	0.000308523	3.51071
Tmeff2	0.530544	1.44447	0.15971	0.028337	1.54765
Smox	0.530364	1.44429	0.159655	3.80464e-05	4.41969
Tuba1c	0.530187	1.44412	0.159602	0.000397534	3.40063
Fitm2	0.529805	1.44373	0.159487	7.5066e-05	4.12456
Rusc2	0.529564	1.44349	0.159415	1.14202e-07	6.94232
Tfrc	0.528172	1.4421	0.158996	1.75489e-09	8.75575
Hax1	0.528002	1.44193	0.158944	2.88031e-07	6.54056
Acot10	0.526141	1.44007	0.158384	5.62559e-06	5.24983
Tpm1	0.525879	1.43981	0.158305	9.81242e-22	21.0082
Bend7	0.525551	1.43948	0.158207	0.0033772	2.47144
Plekho2	0.52433	1.43827	0.157839	3.35639e-09	8.47413
Hmga1-rs1::Hmga1	0.523052	1.43699	0.157454	5.07905e-15	14.2942
Morn4	0.522264	1.43621	0.157217	0.00956272	2.01942
Ccdc66	0.521675	1.43562	0.15704	2.09209e-05	4.67942
Dmxl2	0.520442	1.4344	0.156669	0.0129797	1.88674
Msn	0.519916	1.43387	0.15651	2.0224e-13	12.6941
Fam102b	0.519028	1.43299	0.156243	5.01241e-05	4.29995
Myh10	0.518758	1.43272	0.156162	0.00150648	2.82204
Ccdc114	0.517925	1.43189	0.155911	0.00674826	2.17081
Lzts3	0.517901	1.43187	0.155904	0.000484714	3.31451
Zfp462	0.517275	1.43125	0.155715	0.00637665	2.19541
Tcof1	0.516802	1.43078	0.155573	1.09604e-07	6.96017
Dock4	0.51615	1.43013	0.155377	0.000307907	3.51158
Lyar	0.516101	1.43009	0.155362	8.111e-06	5.09093
Piga	0.515796	1.42978	0.15527	0.000188055	3.72572
Kpna2	0.515776	1.42976	0.155264	0.00222735	2.65221
Lmln	0.51534	1.42933	0.155133	0.0110485	1.9567
Timm23	0.515324	1.42932	0.155128	0.0103919	1.98331
Osbpl6	0.51434	1.42834	0.154832	0.000588494	3.23026
Gm20899::Gapdh	0.51371	1.42772	0.154642	6.42318e-09	8.19225
Ascc3	0.513528	1.42754	0.154587	8.62121e-06	5.06443
Pkn3	0.513434	1.42744	0.154559	2.55451e-07	6.59269
Ppa1	0.513248	1.42726	0.154503	8.0134e-11	10.0962
Cald1	0.512966	1.42698	0.154418	1.31417e-06	5.88135
Azin1	0.512316	1.42634	0.154223	1.0397e-10	9.98309
Mast4	0.511883	1.42591	0.154092	0.00518346	2.28538
Irx3	0.510278	1.42433	0.153609	1.01156e-09	8.99501
Tmem163	0.509619	1.42367	0.153411	0.0366164	1.43632
Trip13	0.509534	1.42359	0.153385	0.00047744	3.32108
Anxa6	0.509226	1.42329	0.153292	0.0101406	1.99394
Slc25a5	0.507847	1.42193	0.152877	4.14899e-08	7.38206
Mphosph10	0.507755	1.42184	0.15285	1.12998e-09	8.94693
Cav2	0.507072	1.42116	0.152644	1.90059e-10	9.72111
Map4	0.506274	1.42038	0.152404	3.56485e-10	9.44796
Ehd1	0.505979	1.42009	0.152315	3.61689e-11	10.4417
Sgms2	0.505163	1.41928	0.152069	1.41086e-06	5.85052
Usp31	0.505019	1.41914	0.152026	2.74588e-05	4.56132
Tuba1b::Gm5620	0.503866	1.41801	0.151679	1.41727e-05	4.84855
Slc35e4	0.503108	1.41726	0.151451	2.01937e-11	10.6948
Pmm1	0.502549	1.41671	0.151282	0.000164954	3.78264
Map3k2	0.502461	1.41663	0.151256	0.000871808	3.05958
Sh3bp2	0.502216	1.41639	0.151182	0.000562399	3.24996
Tgfa	0.502037	1.41621	0.151128	8.03832e-08	7.09483
Plaur	0.501893	1.41607	0.151085	1.25204e-07	6.90238
Cdk3-ps	0.501697	1.41588	0.151026	0.0124554	1.90464
Btaf1	0.501396	1.41558	0.150935	7.72032e-06	5.11236
Prrx2	0.501337	1.41552	0.150917	0.00397981	2.40014
Lamc1	0.501167	1.41536	0.150866	2.22447e-05	4.65277
Wnt10a	0.500593	1.4148	0.150694	0.00181045	2.74221
Stk40	0.499008	1.41324	0.150216	7.53884e-06	5.1227
Soat1	0.498518	1.41276	0.150069	9.40496e-12	11.0266
Id3	0.497743	1.412	0.149836	0.00194557	2.71095
Eno3	0.496442	1.41073	0.149444	4.16492e-06	5.38039
Nab1	0.495341	1.40965	0.149112	3.55547e-10	9.4491
Eif2b2	0.495325	1.40964	0.149108	1.375e-06	5.8617
Ripk3	0.49522	1.40954	0.149076	0.0003175	3.49826
Kif5c	0.49487	1.40919	0.148971	0.00617947	2.20905
Aurka	0.49481	1.40914	0.148953	0.00378935	2.42144
Uchl4	0.49405	1.40839	0.148724	0.0034885	2.45736
Eno1::Gm5506	0.493718	1.40807	0.148624	4.62577e-10	9.33482
Smim3	0.493462	1.40782	0.148547	1.46997e-10	9.83269
Ggta1	0.490421	1.40485	0.147631	1.38978e-08	7.85705
Slmo2	0.490125	1.40457	0.147542	4.62626e-06	5.33477
Blm	0.488991	1.40346	0.147201	0.0102627	1.98874
Rrp9	0.48852	1.403	0.147059	1.19007e-05	4.92443
Sept5	0.487757	1.40226	0.146829	0.00783565	2.10593
Nmt2	0.487598	1.40211	0.146782	1.31696e-13	12.8804
Pck2	0.487268	1.40179	0.146682	5.17601e-13	12.286
Sgol2	0.487229	1.40175	0.146671	0.00867984	2.06149
Prkx	0.486038	1.40059	0.146312	3.2846e-06	5.48352
Ect2	0.485622	1.40019	0.146187	0.00118975	2.92455
Med13l	0.485297	1.39987	0.146089	0.0011792	2.92841
Tspan33	0.485078	1.39966	0.146023	0.0315179	1.50144
Polr2l	0.484874	1.39946	0.145962	0.0408233	1.38909
Actb	0.484712	1.39931	0.145913	2.1405e-08	7.66948
Myo10	0.484706	1.3993	0.145911	8.91756e-05	4.04975
Nol10	0.484415	1.39902	0.145823	1.60691e-09	8.79401
Faxc	0.483973	1.39859	0.14569	0.00610734	2.21415
Tpx2	0.48366	1.39829	0.145596	0.00475099	2.32322
Eno1::Gm5506	0.483426	1.39806	0.145526	9.25708e-08	7.03353
Trak2	0.483293	1.39793	0.145486	1.11121e-05	4.95421
Hyou1	0.482798	1.39745	0.145337	1.31061e-09	8.88252
Tbc1d2	0.482085	1.39676	0.145122	5.99637e-07	6.22211
Ahctf1	0.4819	1.39658	0.145066	1.23343e-05	4.90889
Uggt1	0.481797	1.39648	0.145035	5.41915e-07	6.26607
Ppp1r15b	0.481602	1.39629	0.144977	2.16011e-08	7.66552
Eif2s2	0.481573	1.39627	0.144968	6.60796e-09	8.17993
Stom	0.481086	1.39579	0.144821	5.72533e-10	9.2422
Pik3cb	0.481043	1.39575	0.144808	1.2538e-08	7.90177
Ckap5	0.480406	1.39514	0.144617	0.000486262	3.31313
Pgs1	0.4797	1.39445	0.144404	2.51906e-08	7.59876
Prr5	0.479651	1.39441	0.144389	3.63163e-06	5.4399
Tnfrsf9	0.478911	1.39369	0.144167	0.0375349	1.42557
Fam43a	0.478527	1.39332	0.144051	1.73629e-05	4.76038
Lgals1	0.477777	1.3926	0.143825	4.30624e-09	8.3659
Sim2	0.477635	1.39246	0.143782	0.00821604	2.08534
Cenpi	0.477205	1.39204	0.143653	0.0016267	2.78869
Cep78	0.476866	1.39172	0.143551	1.39994e-05	4.85389
Sertad2	0.476175	1.39105	0.143343	4.52462e-08	7.34442
Parpbp	0.476087	1.39097	0.143316	0.00608282	2.2159
Fhl3	0.47588	1.39077	0.143254	2.42141e-12	11.6159
Itgav	0.475669	1.39056	0.143191	1.29954e-05	4.88621
Odf2	0.474468	1.38941	0.142829	5.21267e-05	4.28294
Plk4	0.474414	1.38935	0.142813	0.00446077	2.35059
Nolc1	0.473687	1.38865	0.142594	1.2269e-07	6.91119
Gm12854::S100a11::Gm5068	0.473622	1.38859	0.142574	2.27869e-07	6.64232
Cnksr2	0.47325	1.38823	0.142462	0.00181491	2.74115
Tmtc3	0.471761	1.3868	0.142014	0.000302535	3.51922
Gm9855	0.471382	1.38644	0.1419	5.49301e-06	5.26019
Ssx2ip	0.469773	1.38489	0.141416	3.99648e-07	6.39832
Suox	0.467966	1.38316	0.140872	0.00036422	3.43864
Rcan1	0.467777	1.38298	0.140815	1.67602e-05	4.77572
Gtf2f2	0.467482	1.38269	0.140726	5.90416e-05	4.22884
Nab2	0.467131	1.38236	0.14062	0.000700437	3.15463
Foxm1	0.466708	1.38195	0.140493	0.00125905	2.89996
Farsb	0.466336	1.3816	0.140381	7.3311e-07	6.13483
Pgam1	0.466018	1.38129	0.140285	0.000660095	3.18039
Rsbn1	0.465842	1.38112	0.140233	9.38931e-05	4.02737
Fam84b	0.465013	1.38033	0.139983	1.79444e-05	4.74607
Gatsl3	0.464906	1.38023	0.139951	0.0213309	1.67099
Rreb1	0.464603	1.37994	0.13986	0.00104606	2.98045
Hspa5	0.464194	1.37955	0.139736	9.89551e-08	7.00456
Ncor2	0.463952	1.37932	0.139664	0.00308008	2.51144
Ecm1	0.462957	1.37836	0.139364	1.96197e-05	4.70731
Skil	0.46224	1.37768	0.139148	7.07027e-06	5.15056
Sec14l1	0.461909	1.37736	0.139049	1.01764e-13	12.9924
Coro1c	0.46182	1.37728	0.139022	8.06613e-09	8.09333
Gas2l3	0.461579	1.37705	0.138949	0.00246571	2.60806
Emp1	0.460922	1.37642	0.138751	9.72389e-10	9.01216
Bod1l	0.460917	1.37642	0.13875	0.00597511	2.22365
Arhgap40	0.460737	1.37625	0.138696	0.0226838	1.64428
Ahr	0.460578	1.37609	0.138648	0.000284951	3.54523
Eml5	0.460464	1.37598	0.138613	0.0137675	1.86114
Dlx3	0.46005	1.37559	0.138489	0.0107098	1.97022
Pls3	0.459383	1.37495	0.138288	2.60729e-13	12.5838
Zbtb21	0.45938	1.37495	0.138287	3.01897e-07	6.52014
Dusp7	0.458799	1.3744	0.138112	2.08573e-05	4.68074
Tmsb10	0.458676	1.37428	0.138075	1.77333e-05	4.75121
Vim	0.458656	1.37426	0.138069	1.68093e-08	7.77445
Hsp90aa1	0.458277	1.3739	0.137955	3.82443e-13	12.4174
Ube2l6	0.457084	1.37276	0.137596	0.0189276	1.72291
Zdhhc21	0.45636	1.37208	0.137378	0.00108279	2.96546
Sema6d	0.45598	1.37171	0.137264	0.00363088	2.43999
Usp43	0.454692	1.37049	0.136876	0.003254	2.48758
Padi2	0.453891	1.36973	0.136635	0.002954	2.52959
Ddx28	0.453349	1.36922	0.136472	2.1063e-05	4.67648
Mcc	0.452847	1.36874	0.136321	0.00139027	2.8569
Gatsl2	0.452605	1.36851	0.136248	8.23936e-05	4.08411
Mtmr10	0.452381	1.3683	0.13618	3.18462e-07	6.49694
Nup93	0.452347	1.36826	0.13617	5.22184e-06	5.28218
Col4a1	0.45232	1.36824	0.136162	1.25318e-10	9.90199
Higd1a	0.452294	1.36821	0.136154	0.0200188	1.69856
Dhx29	0.451267	1.36724	0.135845	5.89056e-06	5.22984
Ythdc2	0.450996	1.36698	0.135763	8.75787e-05	4.0576
Stac	0.450956	1.36695	0.135751	0.000341366	3.46678
Rin1	0.449302	1.36538	0.135254	5.67789e-09	8.24581
Myo5b	0.44907	1.36516	0.135184	2.29221e-05	4.63974
Tomm40	0.448936	1.36503	0.135143	8.17773e-07	6.08737
Sntb2	0.448333	1.36446	0.134962	0.0113756	1.94403
Cenpj	0.447889	1.36404	0.134828	0.00101599	2.99311
Ddx18	0.447871	1.36403	0.134823	4.36759e-06	5.35976
Plk1	0.447805	1.36396	0.134803	0.00403383	2.39428
Qser1	0.447193	1.36338	0.134618	0.00176434	2.75342
Fgfbp1	0.446686	1.36291	0.134466	0.0124384	1.90523
Abcb1a	0.446358	1.3626	0.134367	4.47974e-05	4.34875
Nabp1	0.445948	1.36221	0.134244	1.19007e-05	4.92443
Pam	0.445451	1.36174	0.134094	1.99352e-13	12.7004
Ankrd9	0.445329	1.36162	0.134057	0.000208956	3.67995
Mak16	0.445274	1.36157	0.134041	1.07534e-07	6.96845
Nop56	0.445182	1.36149	0.134013	3.23892e-05	4.4896
Rc3h1	0.444588	1.36093	0.133834	0.00146384	2.83451
Sphk1	0.444521	1.36086	0.133814	0.00656603	2.1827
Kras	0.444297	1.36065	0.133747	6.25887e-10	9.2035
Sox13	0.443149	1.35957	0.133401	5.38119e-05	4.26912
Tead4	0.443092	1.35952	0.133384	1.17943e-06	5.92833
Rbm43	0.443021	1.35945	0.133363	0.0329899	1.48162
Pmvk	0.442701	1.35915	0.133266	1.59583e-06	5.79701
Uhrf1bp1	0.442188	1.35866	0.133112	0.000536435	3.27048
Tcp11l1	0.442085	1.35857	0.133081	0.0195483	1.70889
Kif3c	0.441729	1.35823	0.132974	8.05843e-05	4.09375
Fkbp11	0.441709	1.35821	0.132968	0.00075615	3.12139
Itga1	0.441391	1.35791	0.132872	0.00496774	2.30384
Ern1	0.44055	1.35712	0.132619	7.60898e-05	4.11867
Srm	0.439705	1.35633	0.132364	0.000386432	3.41293
Ppp1r18	0.438972	1.35564	0.132144	2.65003e-11	10.5767
Cd276	0.438504	1.3552	0.132003	1.87624e-06	5.72671
9630033F20Rik	0.438384	1.35509	0.131967	1.18477e-06	5.92637
Mpzl3	0.438025	1.35475	0.131859	7.30794e-06	5.1362
Sec24d	0.437872	1.3546	0.131813	7.13718e-07	6.14647
Igf1r	0.437154	1.35393	0.131596	0.0223803	1.65013
Xpo4	0.436809	1.35361	0.131493	0.0183059	1.73741
Taf4b	0.43602	1.35287	0.131255	2.53014e-06	5.59686
Ankrd50	0.435928	1.35278	0.131227	1.65055e-05	4.78237
Ier5	0.435805	1.35267	0.131191	4.35038e-10	9.36147
Hsd17b7	0.435216	1.35211	0.131013	0.00186568	2.72916
Tmed5	0.434966	1.35188	0.130938	1.63632e-09	8.78613
Zfand2a	0.434346	1.3513	0.130751	0.000533971	3.27248
Il4ra	0.434303	1.35126	0.130738	4.97447e-14	13.3033
Nek2	0.433904	1.35088	0.130618	0.00835182	2.07822
Mid1ip1	0.433751	1.35074	0.130572	2.97054e-07	6.52716
Prdx5	0.433568	1.35057	0.130517	1.14476e-08	7.94129
Itgb7	0.433283	1.3503	0.130431	0.0253729	1.59563
Dusp18	0.433153	1.35018	0.130392	2.67372e-06	5.57288
Psmd14	0.432408	1.34948	0.130168	2.89984e-06	5.53763
1110007C09Rik	0.432372	1.34945	0.130157	9.14507e-08	7.03881
Msantd3	0.432287	1.34937	0.130131	0.00128838	2.88996
Pla2g4a	0.432197	1.34929	0.130104	3.57717e-07	6.44646
Enkd1	0.431897	1.34901	0.130014	0.00221802	2.65403
Sparc	0.430696	1.34788	0.129653	8.58507e-13	12.0663
Plekhg2	0.430504	1.3477	0.129595	1.10187e-05	4.95787
Hs6st1	0.430328	1.34754	0.129542	2.36197e-07	6.62673
Letm1	0.430248	1.34747	0.129518	1.29135e-06	5.88895
Tes	0.430091	1.34732	0.12947	2.1581e-09	8.66593
Mrpl20	0.429821	1.34707	0.129389	0.00049651	3.30407
Gprc5a	0.429057	1.34635	0.129159	2.15151e-06	5.66726
Nup214	0.429048	1.34634	0.129156	3.46345e-05	4.46049
Taldo1	0.428914	1.34622	0.129116	4.44207e-07	6.35241
Fam171a1	0.428351	1.34569	0.128947	2.74528e-06	5.56141
Prr11	0.428033	1.3454	0.128851	0.00438611	2.35792
Pfas	0.427099	1.34453	0.128569	2.65173e-05	4.57647
Orc2	0.426994	1.34443	0.128538	9.71842e-08	7.0124
Nup205	0.426186	1.34368	0.128295	0.000289845	3.53783
Fam118b	0.425993	1.3435	0.128237	0.000241641	3.61683
Parp16	0.425603	1.34313	0.128119	0.00966945	2.0146
Nop2	0.425232	1.34279	0.128007	1.87544e-08	7.7269
Nup98	0.425186	1.34275	0.127994	0.00226738	2.64448
Timm8a1	0.424842	1.34243	0.12789	0.00261176	2.58307
Aff4	0.424262	1.34189	0.127715	0.00332981	2.47758
Tram2	0.424165	1.3418	0.127686	0.00026941	3.56959
Stil	0.424026	1.34167	0.127645	0.0300264	1.5225
Ccdc68	0.423848	1.3415	0.127591	8.34137e-05	4.07876
Xpo5	0.423384	1.34107	0.127451	2.85099e-06	5.545
Arid3a	0.422853	1.34058	0.127292	0.0114449	1.94139
Cgref1	0.422662	1.3404	0.127234	0.00118846	2.92502
Spats2l	0.422302	1.34006	0.127125	0.00137475	2.86178
Wnk1	0.422011	1.33979	0.127038	0.00211019	2.67568
Ticrr	0.421889	1.33968	0.127001	0.0363359	1.43966
Slc7a6	0.42086	1.33873	0.126691	5.81871e-12	11.2352
Sars	0.420441	1.33834	0.126565	3.42638e-10	9.46516
Cebpb	0.420075	1.338	0.126455	3.08738e-05	4.51041
Eogt	0.419137	1.33713	0.126173	2.45909e-05	4.60922
Pitpnc1	0.419106	1.3371	0.126163	0.000875371	3.05781
Nomo1	0.41842	1.33646	0.125957	7.85204e-08	7.10502
Cdkn2d	0.418058	1.33613	0.125848	0.00567582	2.24597
Ksr1	0.417737	1.33583	0.125751	3.4151e-05	4.4666
Hlx	0.417685	1.33578	0.125736	0.0210858	1.67601
Flt1	0.417587	1.33569	0.125706	0.000471914	3.32614
Dcbld2	0.417512	1.33562	0.125684	2.08573e-05	4.68074
BC022687	0.41736	1.33548	0.125638	0.0298919	1.52445
En1	0.416619	1.3348	0.125415	3.07541e-08	7.5121
Sptbn1	0.416562	1.33474	0.125398	0.00129707	2.88704
Ddx21	0.415681	1.33393	0.125132	1.98209e-07	6.70288
Ruvbl2	0.415514	1.33377	0.125082	1.101e-08	7.95821
Eif3c	0.415115	1.33341	0.124962	1.73694e-17	16.7602
Eif6	0.415114	1.3334	0.124962	9.96194e-06	5.00166
Psmb3	0.415009	1.33331	0.12493	0.00686794	2.16317
Golgb1	0.41498	1.33328	0.124921	0.00941745	2.02607
Rrbp1	0.414419	1.33276	0.124753	2.4953e-12	11.6029
Lgals3	0.414308	1.33266	0.124719	8.14876e-05	4.08891
Htt	0.414028	1.3324	0.124635	0.0181642	1.74078
Slc16a1	0.413975	1.33235	0.124619	1.08232e-07	6.96564
Myh9	0.413411	1.33183	0.124449	1.38166e-05	4.8596
Btc	0.413071	1.33152	0.124347	1.37936e-05	4.86032
Pinx1	0.413003	1.33145	0.124326	0.00879686	2.05567
Def6	0.412347	1.33085	0.124129	0.0223815	1.65011
Zfp52	0.41219	1.3307	0.124082	1.42586e-05	4.84592
Usp24	0.411465	1.33004	0.123863	0.00299116	2.52416
Rif1	0.411262	1.32985	0.123802	0.0125789	1.90036
Bysl	0.411239	1.32983	0.123795	0.000327439	3.48487
Hspd1	0.411233	1.32982	0.123794	7.56898e-07	6.12096
Fermt2	0.410742	1.32937	0.123646	0.00420267	2.37647
Smg5	0.410555	1.3292	0.12359	2.74588e-05	4.56132
Slc11a2	0.410475	1.32912	0.123565	2.48471e-07	6.60472
Kctd5	0.410421	1.32907	0.123549	3.95676e-10	9.40266
Eaf1	0.410277	1.32894	0.123506	8.21357e-08	7.08547
Psmc4	0.410154	1.32883	0.123469	1.17221e-05	4.93099
Eprs	0.409962	1.32865	0.123411	1.39123e-07	6.8566
Bcorl1	0.409575	1.32829	0.123294	2.86785e-05	4.54244
Micall2	0.40909	1.32785	0.123148	8.12688e-07	6.09008
Prc1	0.408603	1.3274	0.123002	0.0151601	1.8193
Litaf	0.408182	1.32701	0.122875	2.50339e-07	6.60147
Ankrd52	0.407282	1.32618	0.122604	0.00218949	2.65966
Fam118a	0.407057	1.32598	0.122536	0.000641488	3.19281
Gls	0.406875	1.32581	0.122482	4.9226e-06	5.30781
Amotl2	0.406651	1.3256	0.122414	4.14899e-08	7.38206
Dlgap5	0.406517	1.32548	0.122374	0.00963449	2.01617
Tubb4a	0.405717	1.32475	0.122133	0.0308231	1.51112
Cdkn3	0.405451	1.3245	0.122053	0.0409231	1.38803
Kctd11	0.405273	1.32434	0.121999	0.000396384	3.40188
Ube2c	0.405239	1.32431	0.121989	0.00931872	2.03064
Uso1	0.405081	1.32416	0.121941	3.79465e-11	10.4208
Stxbp1	0.404476	1.32361	0.121759	5.05229e-07	6.29651
Rftn2	0.40395	1.32313	0.121601	0.0299845	1.5231
Nsl1	0.40383	1.32302	0.121565	0.0352781	1.45249
Pikfyve	0.403421	1.32264	0.121442	0.029947	1.52365
Acsl4	0.403135	1.32238	0.121356	1.99869e-06	5.69925
Fam69a	0.403091	1.32234	0.121342	0.000889293	3.05096
Ghr	0.403011	1.32227	0.121319	0.00027663	3.5581
Pprc1	0.402885	1.32215	0.12128	8.90286e-07	6.05047
Esf1	0.402859	1.32213	0.121273	5.34375e-08	7.27215
Eps8	0.402831	1.3221	0.121264	1.70172e-09	8.76911
Phf10	0.402696	1.32198	0.121223	1.36884e-05	4.86365
Cd151	0.402387	1.32169	0.12113	7.87309e-10	9.10385
Casp8	0.402199	1.32152	0.121074	4.14174e-09	8.38282
Bub1b	0.402159	1.32148	0.121062	0.0115318	1.9381
Zfp9	0.402014	1.32135	0.121018	0.00369618	2.43225
Map4k4	0.401713	1.32108	0.120928	1.75799e-10	9.75498
Arntl	0.401647	1.32102	0.120908	5.70253e-06	5.24393
Mical3	0.401425	1.32081	0.120841	0.00311964	2.5059
Capn2	0.401284	1.32068	0.120798	1.2478e-12	11.9039
Usp9x	0.401051	1.32047	0.120728	0.018321	1.73705
Cdc34	0.400529	1.31999	0.120571	0.000112324	3.94953
Sh3pxd2a	0.400318	1.3198	0.120508	0.00256949	2.59015
Rccd1	0.400306	1.31979	0.120504	0.00618183	2.20888
Dab2	0.399854	1.31937	0.120368	0.0473394	1.32478
Tex30	0.399618	1.31916	0.120297	0.00106417	2.97299
Atxn2l	0.399536	1.31908	0.120272	2.62814e-06	5.58035
Nup62	0.39933	1.31889	0.12021	7.0126e-07	6.15412
B4galt5	0.399313	1.31888	0.120205	3.21091e-08	7.49337
Eef1e1	0.399036	1.31863	0.120122	1.09271e-05	4.96149
Ago3	0.398909	1.31851	0.120083	0.0397134	1.40106
Pfkfb1	0.398896	1.3185	0.12008	0.0482809	1.31622
Cftr	0.398829	1.31844	0.120059	0.0154567	1.81088
Slc35b1	0.39865	1.31827	0.120005	0.000890799	3.05022
Lrrc8b	0.398552	1.31818	0.119976	0.0322833	1.49102
Pbk	0.398276	1.31793	0.119893	0.017899	1.74717
Ddx31	0.398198	1.31786	0.11987	0.000489005	3.31069
Serinc2	0.398085	1.31776	0.119836	0.0264756	1.57715
Uchl5	0.397989	1.31767	0.119807	3.35868e-07	6.47383
Ankrd11	0.397775	1.31747	0.119742	0.00268591	2.57091
Btg3::Gm7334	0.397349	1.31709	0.119614	0.00117168	2.93119
Thada	0.397062	1.31682	0.119528	0.0139813	1.85445
Yrdc	0.396338	1.31616	0.11931	4.26141e-05	4.37045
Phldb2	0.3962	1.31604	0.119268	4.51441e-06	5.3454
Jund	0.39559	1.31548	0.119084	1.50475e-07	6.82253
Tnfrsf11a	0.395353	1.31526	0.119013	0.0124384	1.90523
Sema4b	0.394988	1.31493	0.118903	4.22067e-07	6.37462
Cerk	0.394985	1.31493	0.118902	6.07465e-05	4.21648
Tacc3	0.394947	1.31489	0.118891	0.012381	1.90725
Lama5	0.394923	1.31487	0.118884	0.00612546	2.21286
Ints2	0.394737	1.3147	0.118828	7.31461e-05	4.13581
Sesn2	0.394736	1.3147	0.118827	0.000252822	3.59719
Kif23	0.394647	1.31462	0.118801	0.00257679	2.58892
Iffo2	0.394056	1.31408	0.118623	1.66627e-05	4.77825
Tiam1	0.393811	1.31386	0.118549	0.0309937	1.50873
Abcf2	0.393361	1.31345	0.118413	2.59806e-09	8.58535
Setx	0.392509	1.31267	0.118157	0.00549675	2.25989
Lfng	0.392475	1.31264	0.118147	0.0217637	1.66227
Kif13a	0.392428	1.3126	0.118133	0.000406257	3.3912
Heg1	0.392117	1.31232	0.118039	0.0120504	1.919
Cep135	0.391549	1.3118	0.117868	0.0233173	1.63232
E2f3	0.391238	1.31152	0.117774	7.23769e-06	5.1404
Ajuba	0.391079	1.31137	0.117727	3.3321e-05	4.47728
Acvr1	0.390925	1.31123	0.11768	6.49957e-08	7.18712
Elmsan1	0.390886	1.3112	0.117669	0.000626809	3.20286
Akr1b3	0.390176	1.31055	0.117455	0.0282176	1.54948
Qrsl1	0.390118	1.3105	0.117437	0.0141396	1.84956
Rqcd1	0.390116	1.3105	0.117437	9.84957e-06	5.00658
Nif3l1	0.389991	1.31038	0.117399	2.10054e-06	5.67767
Ndrg4	0.389975	1.31037	0.117394	0.0190407	1.72032
Ralgapb	0.389966	1.31036	0.117391	0.00043651	3.36001
Ltbp1	0.389494	1.30993	0.11725	0.00103325	2.9858
Nup160	0.389192	1.30966	0.117158	0.00288109	2.54044
Ywhag	0.388908	1.3094	0.117073	7.01814e-13	12.1538
Cfl1	0.388546	1.30907	0.116964	2.16077e-06	5.66539
Clip1	0.388066	1.30864	0.11682	1.75281e-05	4.75626
Rcc1	0.38735	1.30799	0.116604	0.000121584	3.91512
Cntnap1	0.386243	1.30699	0.116271	0.0491958	1.30807
Itgb3	0.385508	1.30632	0.11605	0.0106161	1.97403
Neto2	0.385362	1.30619	0.116006	0.0418466	1.37834
Esyt1	0.385224	1.30606	0.115964	0.000566089	3.24712
Got1	0.385017	1.30588	0.115902	1.56317e-12	11.806
Ap1s2	0.384966	1.30583	0.115886	0.000901194	3.04518
Chsy1	0.384799	1.30568	0.115836	0.000210514	3.67672
Vstm5	0.384629	1.30552	0.115785	0.022995	1.63837
Lrp12	0.384536	1.30544	0.115757	0.0155116	1.80934
Txndc11	0.383872	1.30484	0.115557	1.13252e-05	4.94595
Tcf20	0.383676	1.30466	0.115498	6.00757e-05	4.2213
Cox18	0.38365	1.30464	0.11549	0.0041252	2.38456
Papd4	0.383562	1.30456	0.115464	0.0156151	1.80646
Naa15	0.383348	1.30437	0.115399	1.62097e-09	8.79022
Antxr2	0.383153	1.30419	0.115341	3.57885e-07	6.44626
Eif2b3	0.383043	1.30409	0.115308	0.00185514	2.73162
Rabggta	0.383027	1.30408	0.115303	1.62576e-05	4.78894
5830418K08Rik	0.382361	1.30347	0.115102	0.00563989	2.24873
Zfp142	0.382267	1.30339	0.115074	0.0147088	1.83242
Plekho1	0.381821	1.30299	0.11494	0.0121477	1.91551
Pfdn4	0.380869	1.30213	0.114653	0.000715252	3.14554
Slc39a14	0.380848	1.30211	0.114647	0.000204715	3.68885
Mcu	0.380649	1.30193	0.114587	2.52952e-12	11.597
Lpcat4	0.380369	1.30167	0.114502	1.3772e-10	9.861
Myo1b	0.380334	1.30164	0.114492	1.77392e-06	5.75106
Heatr2	0.379048	1.30048	0.114105	2.60411e-05	4.58434
Fert2	0.379041	1.30048	0.114103	3.51211e-05	4.45443
L3mbtl2	0.378696	1.30017	0.113999	3.45894e-06	5.46106
Pcbp4	0.377273	1.29888	0.113571	9.25237e-06	5.03375
Midn	0.377114	1.29874	0.113523	1.90098e-09	8.72102
Rasa3	0.376294	1.298	0.113276	1.30377e-05	4.8848
2700094K13Rik	0.375641	1.29742	0.113079	0.00298177	2.52553
Gemin5	0.375514	1.2973	0.113041	2.4987e-06	5.60229
Ak6::Taf9	0.37388	1.29583	0.112549	3.70579e-05	4.43112
Ctdp1	0.373766	1.29573	0.112515	2.89429e-06	5.53846
Rtca	0.373721	1.29569	0.112501	2.0514e-05	4.68795
Rad18	0.37367	1.29564	0.112486	0.0177108	1.75176
Mcm8	0.373148	1.29518	0.112329	0.00199816	2.69937
Sult2b1	0.373015	1.29506	0.112289	0.018512	1.73255
Nsmce1	0.37291	1.29496	0.112257	0.000338511	3.47043
Anxa3	0.37289	1.29494	0.112251	4.01319e-06	5.39651
Gla	0.372717	1.29479	0.112199	0.000572457	3.24226
Rrm2	0.371916	1.29407	0.111958	0.00987606	2.00542
Rab38	0.371812	1.29398	0.111927	0.0373241	1.42801
Spire2	0.371727	1.2939	0.111901	0.00349769	2.45622
Lbh	0.371179	1.29341	0.111736	0.000248605	3.60449
Rbm27	0.370863	1.29313	0.111641	0.00114559	2.94097
Crlf3	0.370762	1.29304	0.111611	1.03238e-06	5.98616
Cenpa	0.3707	1.29298	0.111592	0.0198682	1.70184
Dennd2c	0.370669	1.29295	0.111582	0.00223551	2.65062
Bin1	0.369147	1.29159	0.111124	4.32836e-05	4.36368
Ccdc86	0.368703	1.29119	0.110991	8.24811e-06	5.08365
Phka1	0.368585	1.29109	0.110955	4.91091e-05	4.30884
Ncoa6	0.368467	1.29098	0.110919	0.00603447	2.21936
Mfsd7b	0.368304	1.29083	0.110871	2.32978e-05	4.63269
Hivep1	0.368195	1.29074	0.110838	0.0279938	1.55294
Rhoc	0.367659	1.29026	0.110676	0.00133429	2.87475
Rnf39	0.367514	1.29013	0.110633	0.00287766	2.54096
Clasp2	0.367417	1.29004	0.110604	0.00504757	2.29692
Psmd13	0.367346	1.28998	0.110582	4.62774e-05	4.33463
Mfhas1	0.367281	1.28992	0.110563	0.00421024	2.37569
Edem1	0.366931	1.28961	0.110457	3.13262e-08	7.50409
Plxna1	0.36689	1.28957	0.110445	0.00723836	2.14036
Ttll4	0.366056	1.28882	0.110194	0.000450379	3.34642
Abcg2	0.366012	1.28879	0.110181	0.0379415	1.42089
Prpf8	0.365532	1.28836	0.110036	0.0139454	1.85557
Mars2	0.365482	1.28831	0.110021	0.0204867	1.68853
Tln1	0.364989	1.28787	0.109873	0.00139104	2.85666
Ier5l	0.36493	1.28782	0.109855	0.0107778	1.96747
Gale	0.364691	1.28761	0.109783	0.00160495	2.79454
Tead1	0.364604	1.28753	0.109757	0.00637256	2.19569
Tfe3	0.363708	1.28673	0.109487	6.67517e-07	6.17554
Prep	0.363686	1.28671	0.10948	2.19712e-08	7.65815
Eif4g1	0.363139	1.28622	0.109316	4.8276e-07	6.31627
Ttc39b	0.363093	1.28618	0.109302	0.00106379	2.97314
Zdhhc12	0.363082	1.28617	0.109299	0.00696042	2.15736
Spire1	0.363014	1.28611	0.109278	6.45335e-06	5.19021
Nop58	0.362954	1.28606	0.10926	3.04456e-05	4.51647
Nasp	0.362602	1.28574	0.109154	0.00773061	2.11179
Ppfia1	0.362456	1.28561	0.10911	6.67881e-08	7.1753
Msln	0.36242	1.28558	0.109099	0.000823548	3.08431
Nup153	0.361892	1.28511	0.10894	0.00601657	2.22065
Nanos1	0.361399	1.28467	0.108792	0.0137635	1.86127
Plxnd1	0.361266	1.28455	0.108752	0.00918307	2.03701
Trmt6	0.361007	1.28432	0.108674	3.20555e-05	4.4941
Usp6nl	0.360443	1.28382	0.108504	7.44757e-05	4.12799
Ndufaf4	0.360426	1.28381	0.108499	0.00308229	2.51113
Homer1	0.360373	1.28376	0.108483	4.29764e-05	4.36677
Slc1a5	0.360149	1.28356	0.108416	4.45815e-07	6.35085
Ncapg2	0.359838	1.28328	0.108322	0.0453428	1.34349
Hif1a	0.359788	1.28324	0.108307	6.62641e-07	6.17872
Zmynd19	0.359641	1.28311	0.108263	3.19565e-05	4.49544
Slc25a24	0.359596	1.28307	0.108249	2.74251e-10	9.56185
Poc1a	0.359484	1.28297	0.108215	0.0179977	1.74478
Ncapg	0.359446	1.28293	0.108204	0.0311821	1.50609
Adam9	0.357851	1.28152	0.107724	3.56174e-07	6.44834
Agps	0.357378	1.2811	0.107582	0.000323637	3.48994
Chic2	0.357225	1.28096	0.107535	9.58848e-06	5.01825
Pkig	0.356995	1.28076	0.107466	0.0103521	1.98497
Ybx3	0.356816	1.2806	0.107412	1.505e-06	5.82246
Iqgap1	0.356781	1.28057	0.107402	0.000701033	3.15426
Espl1	0.356082	1.27995	0.107191	0.0217637	1.66227
Eif5a	0.35604	1.27991	0.107179	5.38119e-05	4.26912
Cep250	0.355938	1.27982	0.107148	0.000476079	3.32232
Clic1	0.355822	1.27971	0.107113	3.32188e-05	4.47862
Ikbkap	0.355768	1.27967	0.107097	3.24812e-05	4.48837
Nkain1	0.355701	1.27961	0.107077	0.000964639	3.01564
Prkcdbp	0.355499	1.27943	0.107016	0.000181826	3.74034
Gxylt1	0.355103	1.27908	0.106897	0.000593931	3.22626
Acot9	0.354742	1.27876	0.106788	0.000307919	3.51156
Fmnl2	0.354487	1.27853	0.106711	0.000147332	3.8317
Naa20	0.354289	1.27836	0.106652	0.00199473	2.70012
Lgalsl	0.354072	1.27816	0.106586	3.01523e-06	5.52068
Eif3j2	0.353686	1.27782	0.10647	2.60411e-05	4.58434
Atxn1	0.353474	1.27763	0.106406	0.0197004	1.70553
Cdc42bpa	0.353294	1.27747	0.106352	0.00453529	2.34339
Pcdh1	0.352951	1.27717	0.106249	0.0356897	1.44746
Ddit3	0.352675	1.27693	0.106166	0.0257877	1.58859
Egfr	0.351135	1.27556	0.105702	0.00774339	2.11107
F11r	0.351042	1.27548	0.105674	1.43082e-07	6.84441
Gm9833	0.351009	1.27545	0.105664	0.000807048	3.0931
Crtc3	0.350926	1.27538	0.105639	0.000317448	3.49833
Arl14ep	0.350881	1.27534	0.105626	0.000118526	3.92619
Sema3e	0.350828	1.27529	0.10561	5.52995e-07	6.25728
Pom121	0.350799	1.27527	0.105601	0.00281459	2.55059
Rlim	0.35074	1.27521	0.105583	0.00386223	2.41316
Ncl	0.350537	1.27504	0.105522	0.00119532	2.92251
Wbscr27	0.350502	1.275	0.105512	0.0116835	1.93243
Anxa5	0.350175	1.27472	0.105413	1.36085e-05	4.86619
Sgk3	0.34969	1.27429	0.105267	0.0191233	1.71844
Ccdc64	0.349664	1.27426	0.105259	0.0442489	1.3541
Ngfrap1	0.349209	1.27386	0.105122	0.00395551	2.4028
Cipc	0.349187	1.27384	0.105116	0.000591437	3.22809
Senp5	0.349163	1.27382	0.105109	0.00470486	2.32745
Uggt2	0.349078	1.27375	0.105083	0.0280051	1.55276
Orai1	0.348879	1.27357	0.105023	0.000181826	3.74034
Sptan1	0.348687	1.2734	0.104965	0.000240881	3.6182
Clasp1	0.348186	1.27296	0.104814	0.00225793	2.64629
C330027C09Rik	0.347837	1.27265	0.104709	0.0102007	1.99137
Dagla	0.347765	1.27259	0.104688	0.0043586	2.36065
Shroom2	0.347525	1.27238	0.104615	0.00165674	2.78074
Tasp1	0.34741	1.27227	0.104581	0.0147893	1.83005
Fam63b	0.347068	1.27197	0.104478	0.0251143	1.60008
Anxa8	0.346867	1.2718	0.104417	0.000834377	3.07864
Pde12	0.346597	1.27156	0.104336	0.000470326	3.3276
Tpr	0.346089	1.27111	0.104183	0.00395099	2.40329
Nuak1	0.346005	1.27104	0.104158	0.0493708	1.30653
Dse	0.345545	1.27063	0.104019	3.03239e-05	4.51821
Klf9	0.345229	1.27035	0.103924	0.00221605	2.65442
Jmjd6	0.34516	1.27029	0.103904	6.4503e-05	4.19042
Trim6	0.345158	1.27029	0.103903	0.0117087	1.93149
5430417L22Rik	0.344582	1.26978	0.103729	0.000508613	3.29361
Cabin1	0.344503	1.26971	0.103706	0.00516823	2.28666
Fam188a	0.344234	1.26948	0.103625	0.00314777	2.502
Rbmx2	0.344224	1.26947	0.103622	0.0320656	1.49396
Phtf2	0.344145	1.2694	0.103598	0.00471832	2.32621
Snx9	0.344017	1.26929	0.10356	2.13745e-08	7.6701
Rhou	0.343957	1.26923	0.103542	8.51816e-09	8.06965
Kirrel	0.343921	1.2692	0.103531	0.000664968	3.1772
8030462N17Rik	0.343501	1.26883	0.103404	0.00919377	2.03651
Actn1	0.34349	1.26882	0.103401	2.37119e-12	11.625
1110004E09Rik	0.342924	1.26832	0.10323	0.00158332	2.80043
Polr3g	0.342668	1.2681	0.103153	0.000698219	3.15601
Ppp1r15a	0.342396	1.26786	0.103071	0.0280396	1.55223
Pop1	0.342359	1.26783	0.10306	6.62154e-05	4.17904
Tmem184b	0.341891	1.26742	0.102919	3.11916e-06	5.50596
Ola1	0.341814	1.26735	0.102896	5.37202e-05	4.26986
Rhebl1	0.341646	1.2672	0.102846	0.00621938	2.20625
Rangap1	0.341198	1.26681	0.102711	0.00275704	2.55956
Dhps	0.341087	1.26671	0.102677	0.0058334	2.23408
Bdp1	0.341084	1.26671	0.102677	0.0497405	1.30329
Apex2	0.340752	1.26642	0.102577	0.0037739	2.42321
Zfp131	0.340187	1.26592	0.102407	0.000486777	3.31267
Hcfc1	0.34007	1.26582	0.102371	0.0167628	1.77565
Abcb1b	0.340066	1.26581	0.10237	7.61326e-07	6.11843
Sac3d1	0.339863	1.26564	0.102309	0.00865667	2.06265
Ywhah	0.339803	1.26558	0.102291	1.27651e-05	4.89398
Slc25a12	0.339618	1.26542	0.102235	0.00143038	2.84455
Mfge8	0.3395	1.26532	0.1022	1.51244e-05	4.82032
Sys1	0.33924	1.26509	0.102122	0.00114559	2.94097
Zdhhc5	0.339232	1.26508	0.102119	1.7099e-06	5.76703
Abce1	0.339189	1.26505	0.102106	1.80236e-07	6.74416
Mtfr1	0.338973	1.26486	0.102041	8.15871e-09	8.08838
Rock2	0.338669	1.26459	0.10195	0.000751043	3.12433
Slc39a13	0.338549	1.26448	0.101913	0.00196476	2.70669
Ppl	0.338162	1.26414	0.101797	1.5395e-06	5.81262
Zfp106	0.338033	1.26403	0.101758	0.00106244	2.9737
Sh3glb1	0.337832	1.26386	0.101698	2.97027e-11	10.5272
Mllt11	0.337805	1.26383	0.10169	0.00606926	2.21686
Gpr64	0.337711	1.26375	0.101661	0.0245279	1.61034
Cdca8	0.337075	1.26319	0.10147	0.0161324	1.7923
Csl	0.336845	1.26299	0.101401	0.0488641	1.31101
Nhsl1	0.336845	1.26299	0.1014	0.0325172	1.48789
Tpm2	0.336733	1.26289	0.101367	0.000716168	3.14499
Pfkl	0.336709	1.26287	0.10136	0.000202349	3.6939
Lonp1	0.336404	1.26261	0.101268	9.93635e-07	6.00277
Tpi1	0.335998	1.26225	0.101146	4.06226e-06	5.39123
Timm10	0.335291	1.26163	0.100933	0.0207642	1.68269
Cltb	0.334895	1.26129	0.100813	0.00865332	2.06282
Cast	0.334866	1.26126	0.100805	4.35268e-06	5.36124
Btbd10	0.334752	1.26116	0.10077	0.00287701	2.54106
Atad2	0.334464	1.26091	0.100684	0.0402394	1.39535
Gpsm2	0.334421	1.26087	0.100671	9.08787e-05	4.04154
Kif22	0.334296	1.26076	0.100633	0.0135044	1.86953
Rabepk	0.33414	1.26063	0.100586	0.000303806	3.5174
Fam65a	0.334003	1.26051	0.100545	0.000273872	3.56245
Cbwd1	0.333959	1.26047	0.100532	0.0016331	2.78699
Apoc2	0.33394	1.26045	0.100526	0.0195062	1.70983
Uchl3	0.333267	1.25986	0.100323	0.0107102	1.9702
Spata5	0.333125	1.25974	0.100281	3.68569e-05	4.43348
Rrp8	0.332977	1.25961	0.100236	5.16743e-05	4.28673
Tecpr2	0.332707	1.25937	0.100155	0.00245528	2.6099
Mthfr	0.332324	1.25904	0.10004	0.000458909	3.33827
Ndc1	0.332314	1.25903	0.100037	0.00105267	2.97771
Bcl10	0.332295	1.25901	0.100031	1.9785e-05	4.70366
R3hdm1	0.332131	1.25887	0.0999813	3.69515e-05	4.43237
Larp1	0.331896	1.25867	0.0999107	0.000276121	3.5589
Trmt5	0.331883	1.25865	0.0999067	0.00806675	2.0933
Wdr75	0.331788	1.25857	0.0998782	1.40886e-07	6.85113
Tnfaip3	0.331614	1.25842	0.0998257	0.00037482	3.42618
Asb6	0.331614	1.25842	0.0998256	0.000310363	3.50813
Tinf2	0.330962	1.25785	0.0996296	0.000270761	3.56741
Suco	0.330846	1.25775	0.0995945	0.000204236	3.68987
Ptpn11	0.330844	1.25775	0.0995939	4.34613e-08	7.3619
Zfp280c	0.330681	1.25761	0.099545	0.0059186	2.22778
Gcnt1	0.33028	1.25726	0.0994242	3.85455e-06	5.41403
Igfbp4	0.330235	1.25722	0.0994107	0.000294684	3.53064
Gm6253::Gemin6	0.330168	1.25716	0.0993905	0.0116345	1.93425
Erap1	0.329954	1.25697	0.099326	0.00202673	2.6932
Whsc1	0.329768	1.25681	0.09927	0.0038277	2.41706
Naf1	0.329283	1.25639	0.099124	0.000593931	3.22626
Orc4	0.32921	1.25632	0.099102	0.000376025	3.42478
Ambra1	0.329065	1.2562	0.0990586	1.88776e-05	4.72405
Rab23	0.32868	1.25586	0.0989424	0.00261176	2.58307
Dnajb2	0.328506	1.25571	0.0988903	0.0114602	1.94081
Ercc6l	0.328499	1.25571	0.0988881	0.0177407	1.75103
Sbf2	0.328343	1.25557	0.0988412	0.0368404	1.43368
Ehbp1l1	0.327996	1.25527	0.0987366	0.00034035	3.46807
Polr2a	0.327959	1.25524	0.0987256	0.0152549	1.81659
Sec24b	0.327699	1.25501	0.0986471	1.17093e-06	5.93147
Cdca4	0.3275	1.25484	0.0985873	0.0106315	1.97341
Smg7	0.3275	1.25484	0.0985872	1.82551e-05	4.73862
Camsap2	0.327494	1.25483	0.0985856	0.00695632	2.15762
Sdad1	0.327457	1.2548	0.0985743	5.50442e-06	5.25929
Ap2a2	0.327244	1.25461	0.0985103	3.14276e-09	8.50269
Luzp1	0.327096	1.25449	0.0984656	0.00205907	2.68633
Gadd45b	0.326992	1.2544	0.0984344	0.00252502	2.59773
Ppp1r13l	0.326865	1.25428	0.0983961	0.0107435	1.96885
Lats2	0.326707	1.25415	0.0983486	0.000465828	3.33177
Gm5633::Gm9178::Mrto4	0.326598	1.25405	0.0983157	0.0073303	2.13488
Nadk	0.326482	1.25395	0.0982808	2.37947e-09	8.62352
Orc1	0.32632	1.25381	0.098232	0.0308635	1.51055
Sec16a	0.326255	1.25375	0.0982125	0.0165904	1.78014
Usp36	0.326215	1.25372	0.0982006	0.000408472	3.38884
LOC101055909	0.326135	1.25365	0.0981765	0.0269228	1.56988
Ppp2r5b	0.326084	1.25361	0.0981611	3.07119e-05	4.51269
Phlpp2	0.325893	1.25344	0.0981037	0.0237848	1.6237
Gpr137b	0.325312	1.25294	0.0979287	0.0344544	1.46275
Hccs	0.324914	1.25259	0.0978088	0.00017791	3.7498
Sdc3	0.324813	1.2525	0.0977785	0.0282676	1.54871
Naa25	0.324537	1.25226	0.0976954	0.00199844	2.69931
Pmepa1	0.324448	1.25219	0.0976686	0.00715887	2.14516
Gpt2	0.324278	1.25204	0.0976174	0.00156377	2.80583
Pik3c2b	0.324006	1.2518	0.0975356	0.0116003	1.93553
Nop9	0.323321	1.25121	0.0973292	1.23285e-05	4.90909
Txn1	0.323291	1.25118	0.0973202	0.000343262	3.46437
Kif2c	0.321869	1.24995	0.0968921	0.0379869	1.42037
Dot1l	0.321812	1.2499	0.0968751	0.00308005	2.51144
Papd7	0.321426	1.24956	0.0967587	0.00183336	2.73675
Snrpa1	0.321398	1.24954	0.0967505	0.000849413	3.07088
Myof	0.321184	1.24936	0.0966861	0.000566089	3.24712
Cebpg	0.321085	1.24927	0.0966562	0.00145635	2.83673
Psmd2	0.321037	1.24923	0.0966417	5.06913e-05	4.29507
Rasgrp3	0.320603	1.24885	0.0965112	0.000503102	3.29834
Myo5a	0.320411	1.24869	0.0964534	0.0244942	1.61094
Tsc22d2	0.320362	1.24864	0.0964384	0.000201872	3.69492
Cse1l	0.32025	1.24855	0.096405	0.00252983	2.59691
Ran	0.319919	1.24826	0.0963053	0.00157658	2.80228
Pdcd11	0.31977	1.24813	0.0962603	0.000366009	3.43651
Tpbg	0.319744	1.24811	0.0962527	0.00603626	2.21923
Wbscr22	0.319675	1.24805	0.0962317	0.000703293	3.15286
Zmat3	0.319588	1.24797	0.0962056	0.00141908	2.84799
Hmgcr	0.319498	1.2479	0.0961786	0.0331691	1.47927
Xpo6	0.31949	1.24789	0.0961762	2.65618e-07	6.57574
Lsm14b	0.319395	1.24781	0.0961475	2.77898e-06	5.55611
Helz2	0.319042	1.2475	0.0960411	0.0368351	1.43374
Gyk	0.318796	1.24729	0.0959672	0.0186169	1.73009
Pea15a	0.318697	1.2472	0.0959375	0.00517166	2.28637
Urb2	0.318676	1.24719	0.095931	0.000807655	3.09277
Brd4	0.318433	1.24698	0.0958579	0.000199924	3.69914
Ints1	0.318426	1.24697	0.0958559	0.00156074	2.80667
Nfkbib	0.318336	1.24689	0.0958286	0.00552465	2.2577
Tnfrsf10b	0.317935	1.24655	0.095708	0.000196276	3.70713
Scarb1	0.317867	1.24649	0.0956876	2.86785e-05	4.54244
Eif3j1	0.317787	1.24642	0.0956634	0.00618183	2.20888
Samd4b	0.317638	1.24629	0.0956186	1.69176e-05	4.77166
Lpgat1	0.317531	1.2462	0.0955863	0.00638158	2.19507
Coq3	0.31731	1.24601	0.0955199	0.0352044	1.4534
Bak1	0.317221	1.24593	0.0954931	0.00111507	2.9527
Nip7	0.317022	1.24576	0.0954331	9.31505e-05	4.03081
Nsf	0.316879	1.24563	0.0953902	4.91358e-07	6.3086
Synj1	0.316767	1.24554	0.0953562	0.0105737	1.97577
Foxk2	0.316653	1.24544	0.0953222	5.31752e-05	4.27429
Impdh1	0.316465	1.24528	0.0952654	3.32941e-06	5.47763
Rbm28	0.316387	1.24521	0.0952419	2.4787e-07	6.60578
Elk4	0.316055	1.24492	0.0951421	0.017885	1.74751
Tpp2	0.315314	1.24428	0.0949191	3.07169e-05	4.51262
Itga7	0.315192	1.24418	0.0948824	0.00199844	2.69931
Mgea5	0.315127	1.24412	0.0948626	0.0061175	2.21343
Npcd::Nptxr	0.314524	1.2436	0.0946812	0.0122668	1.91127
Pqlc3	0.31436	1.24346	0.0946317	0.016202	1.79043
Csnk1e	0.314243	1.24336	0.0945967	1.04219e-05	4.98205
Rrp1b	0.314232	1.24335	0.0945933	3.41575e-06	5.46651
Atf7ip	0.314176	1.2433	0.0945765	0.0391911	1.40681
Cs	0.31413	1.24326	0.0945626	1.25509e-08	7.90132
Mrps22	0.314097	1.24323	0.0945528	0.00150857	2.82144
Rhbdd1	0.31392	1.24308	0.0944994	0.00082346	3.08436
Nadsyn1	0.313547	1.24276	0.094387	0.00972476	2.01212
Lactb	0.313526	1.24274	0.0943808	0.0242758	1.61483
Ralgps2	0.31325	1.2425	0.0942977	6.31731e-06	5.19947
Phf20l1	0.312153	1.24156	0.0939674	0.00168193	2.77419
Thyn1	0.31215	1.24156	0.0939665	0.0146674	1.83365
Axl	0.312014	1.24144	0.0939256	0.000211126	3.67546
Lca5	0.311791	1.24125	0.0938584	0.0208409	1.68108
Nkrf	0.310846	1.24043	0.0935739	0.00547909	2.26129
Cltc	0.31068	1.24029	0.093524	0.00365662	2.43692
Rhbdf2	0.310609	1.24023	0.0935026	2.02261e-05	4.69409
Acaca	0.310544	1.24018	0.0934831	0.0295323	1.5297
Serp1	0.310001	1.23971	0.0933197	7.6883e-08	7.11417
Nxn	0.309473	1.23925	0.0931607	0.000500778	3.30035
Traf3ip1	0.309188	1.23901	0.0930748	0.000326578	3.48601
Stip1	0.309162	1.23899	0.0930669	1.73462e-05	4.7608
Pds5a	0.309063	1.2389	0.0930374	0.0128579	1.89083
Sec23b	0.30902	1.23887	0.0930242	3.47823e-07	6.45864
Phlda1	0.308992	1.23884	0.0930159	5.13581e-05	4.28939
Noc2l	0.308915	1.23878	0.0929926	0.000748594	3.12575
Arl8a	0.308903	1.23877	0.092989	0.000685396	3.16406
Nphp1	0.308865	1.23873	0.0929777	0.00173812	2.75992
Dnajc2	0.308565	1.23848	0.0928873	0.000442558	3.35403
Clptm1l	0.308414	1.23835	0.092842	1.26852e-05	4.8967
C2cd2l	0.308182	1.23815	0.0927721	0.013731	1.8623
Svil	0.308153	1.23812	0.0927633	0.00199844	2.69931
Fam160a2	0.308028	1.23801	0.0927258	4.57865e-05	4.33926
Tmem120a	0.307789	1.23781	0.0926537	0.00446108	2.35056
Eif1::Gm5471	0.307764	1.23779	0.0926461	0.00131292	2.88176
Fam60a	0.307703	1.23774	0.0926278	0.0386974	1.41232
Ublcp1	0.3074	1.23748	0.0925367	0.0123964	1.9067
Dlgap4	0.306664	1.23684	0.0923149	0.00188957	2.72364
Smndc1	0.306474	1.23668	0.092258	3.07543e-05	4.51209
Gm8069::Tomm5	0.306228	1.23647	0.0921837	0.00223334	2.65104
Qsox2	0.306103	1.23636	0.0921461	0.00148929	2.82702
Idh3a	0.306071	1.23634	0.0921367	0.000289351	3.53858
Frmd6	0.305673	1.236	0.0920167	0.00746125	2.12719
Ankrd28	0.305631	1.23596	0.0920042	0.00200134	2.69868
Cdc42bpb	0.305167	1.23556	0.0918644	9.75096e-05	4.01095
Pdzd8	0.305141	1.23554	0.0918567	0.00953534	2.02066
Slc16a6	0.305102	1.23551	0.0918448	0.0293169	1.53288
Calu	0.304666	1.23513	0.0917137	1.67061e-12	11.7771
Zfp275	0.304572	1.23505	0.0916854	0.00355919	2.44865
Bop1	0.304364	1.23487	0.0916226	7.1078e-05	4.14826
Cirh1a	0.304225	1.23475	0.0915807	1.0005e-05	4.99978
Nucks1	0.304089	1.23464	0.09154	0.0141127	1.85039
Scaf4	0.303829	1.23442	0.0914618	0.000790104	3.10232
Anp32e	0.303748	1.23435	0.0914372	0.00235305	2.62837
Ube2f	0.303685	1.23429	0.0914184	0.024587	1.60929
Lnp	0.303614	1.23423	0.091397	0.00587993	2.23063
Prdm4	0.303303	1.23397	0.0913032	0.00126366	2.89837
Akr1b8	0.303145	1.23383	0.0912557	0.0183208	1.73706
Srxn1	0.302869	1.2336	0.0911728	0.000105281	3.97765
Rnf217	0.302771	1.23351	0.0911432	0.00169875	2.76987
Tubg1	0.302731	1.23348	0.0911312	0.0023922	2.6212
Prkar2b	0.30266	1.23342	0.0911096	0.000264244	3.57799
Ccnj	0.302486	1.23327	0.0910574	0.0197325	1.70482
Ppan	0.30243	1.23322	0.0910404	0.00695632	2.15762
Camsap1	0.302156	1.23299	0.090958	0.00478134	2.32045
Rsl1d1	0.302028	1.23288	0.0909194	4.22441e-06	5.37423
Tmem248	0.301884	1.23275	0.0908761	1.60843e-06	5.7936
Slc41a1	0.301716	1.23261	0.0908256	0.00623621	2.20508
Pak1ip1	0.301517	1.23244	0.0907656	0.000102281	3.99021
Surf4	0.301391	1.23233	0.0907277	6.42957e-06	5.19182
Slc29a2	0.301361	1.23231	0.0907188	0.0389792	1.40917
E2f4	0.301303	1.23226	0.0907014	0.00014999	3.82394
Lrig1	0.301196	1.23217	0.0906692	0.000342729	3.46505
Eva1c	0.301032	1.23203	0.0906198	0.0224508	1.64877
Klhdc10	0.30098	1.23198	0.0906041	0.000177029	3.75195
Csrp1	0.30092	1.23193	0.0905859	5.60124e-07	6.25172
Ppap2a	0.300854	1.23187	0.0905661	0.045292	1.34398
Sgol1	0.300722	1.23176	0.0905264	0.0342317	1.46557
Hspa4	0.300677	1.23172	0.0905129	2.8385e-09	8.54691
Psmd1	0.29999	1.23114	0.0903059	1.81514e-05	4.74109
Dbr1	0.299519	1.23073	0.0901642	0.0003163	3.4999
Fam129a	0.299461	1.23068	0.0901469	0.000397667	3.40048
Abi2	0.299321	1.23057	0.0901046	0.0145055	1.83847
Nup210	0.299214	1.23047	0.0900723	0.0170858	1.76737
Ilf2	0.29898	1.23027	0.0900019	0.000321245	3.49316
Gpn2	0.298797	1.23012	0.0899467	0.016675	1.77793
Cdk17	0.298758	1.23008	0.0899351	0.00021517	3.66722
Dnajc21	0.298753	1.23008	0.0899337	0.00118369	2.92676
Ap4e1	0.298701	1.23004	0.0899179	0.0254734	1.59391
Tulp3	0.298512	1.22988	0.089861	0.000649131	3.18767
Plekha3	0.298238	1.22964	0.0897787	0.000337301	3.47198
Cnst	0.298147	1.22956	0.0897513	0.00963047	2.01635
Serpinb6a	0.298136	1.22955	0.089748	0.00217236	2.66307
Slk	0.297713	1.22919	0.0896205	0.00830584	2.08062
Tmf1	0.297639	1.22913	0.0895983	0.00186568	2.72916
Ebna1bp2	0.297413	1.22894	0.0895303	1.7396e-05	4.75955
Sf3b3	0.297195	1.22875	0.0894647	0.000141724	3.84856
Chd1	0.296999	1.22859	0.0894056	0.00707182	2.15047
Gmpr2	0.296961	1.22855	0.0893941	0.00150804	2.82159
Rbm38	0.296954	1.22855	0.0893921	0.00311476	2.50658
Gbf1	0.296813	1.22843	0.0893496	0.00346062	2.46085
Abhd5	0.296705	1.22834	0.0893172	0.0248829	1.6041
Mphosph6	0.296537	1.22819	0.0892665	0.0263054	1.57996
Dis3	0.296501	1.22816	0.0892557	0.0047355	2.32463
Cpox	0.296364	1.22805	0.0892144	0.000338529	3.4704
Exosc1	0.2963	1.22799	0.0891953	0.00128146	2.89229
S100a16	0.296188	1.2279	0.0891614	0.00152101	2.81787
BC026590	0.296169	1.22788	0.0891557	0.0155513	1.80823
Trim56	0.296058	1.22779	0.0891224	0.0453351	1.34357
Ltv1	0.295863	1.22762	0.0890637	0.00341994	2.46598
Fgd3	0.295756	1.22753	0.0890316	0.0458762	1.33841
Mtr	0.295462	1.22728	0.0889429	0.0180523	1.74347
5031439G07Rik	0.295073	1.22695	0.088826	2.4922e-08	7.60342
Tpst2	0.294768	1.22669	0.0887339	0.000566089	3.24712
Sec61b	0.294251	1.22625	0.0885783	0.00528316	2.27711
Ptpn23	0.294204	1.22621	0.0885643	4.62272e-06	5.3351
Med8	0.29411	1.22613	0.0885358	0.00203699	2.69101
Lrrfip1	0.294007	1.22604	0.0885049	1.94108e-07	6.71196
Samd8	0.293955	1.226	0.0884894	0.0183141	1.73721
Trip11	0.293588	1.22569	0.0883789	0.0333553	1.47683
Ptgfrn	0.293558	1.22566	0.0883698	0.000841009	3.0752
Taf1a	0.293552	1.22565	0.088368	0.0279027	1.55435
Zswim1	0.293254	1.2254	0.0882782	0.0148472	1.82836
Lsr	0.293248	1.2254	0.0882765	0.000465069	3.33248
Rilpl2	0.293169	1.22533	0.0882527	0.000454303	3.34265
Nfic	0.292756	1.22498	0.0881283	0.0127874	1.89322
Tuft1	0.292665	1.2249	0.0881011	0.00255558	2.59251
Tmem206	0.292577	1.22483	0.0880743	0.0119181	1.92379
Snapc1	0.292555	1.22481	0.0880679	0.0123102	1.90973
Ranbp1	0.292414	1.22469	0.0880253	0.00146699	2.83357
Inpp5a	0.292074	1.2244	0.087923	0.000343805	3.46369
Creld2	0.29186	1.22422	0.0878588	0.0114553	1.94099
Ubald2	0.291728	1.22411	0.087819	0.0232995	1.63265
Cflar	0.29149	1.2239	0.0877472	0.00075615	3.12139
Rad23a	0.291442	1.22386	0.0877328	2.45421e-05	4.61009
Itgb1	0.291194	1.22365	0.087658	1.90098e-09	8.72102
Trp53inp2	0.290819	1.22333	0.0875451	0.000831174	3.08031
Bmp2k	0.290436	1.22301	0.08743	0.00644852	2.19054
Pi4k2b	0.29042	1.223	0.0874251	0.000172484	3.76325
Grk6	0.290106	1.22273	0.0873307	0.000182712	3.73823
Lims1	0.28976	1.22244	0.0872265	0.000410284	3.38692
Cachd1	0.289377	1.22211	0.087111	0.00668381	2.17498
Wdr1	0.289373	1.22211	0.0871099	8.73869e-06	5.05855
Aacs	0.289373	1.22211	0.0871098	3.819e-05	4.41805
Atp2a2	0.289277	1.22203	0.087081	1.32914e-05	4.87643
Uhrf1bp1l	0.288842	1.22166	0.0869502	0.0140532	1.85223
Chchd4	0.28867	1.22151	0.0868984	0.0144885	1.83898
Klc1	0.288477	1.22135	0.0868403	0.000190199	3.72079
Chuk	0.288441	1.22132	0.0868293	0.000261767	3.58209
Sfxn5	0.288174	1.22109	0.086749	0.0165841	1.78031
Psmb7	0.288105	1.22104	0.0867282	0.0011959	2.92231
Abcc4	0.287825	1.2208	0.086644	0.00071359	3.14655
Egln1	0.28768	1.22068	0.0866003	6.50862e-05	4.18651
Pip5k1b	0.287601	1.22061	0.0865766	0.00115446	2.93762
Haus6	0.287308	1.22036	0.0864883	0.0130497	1.8844
Zfp568	0.28717	1.22024	0.0864469	0.00490364	2.30948
Mast2	0.287121	1.2202	0.0864322	0.000109936	3.95886
Gmppb	0.286768	1.2199	0.0863257	0.0342317	1.46557
Pip5k1a	0.286733	1.21987	0.0863152	2.01808e-07	6.69506
Ets2	0.286574	1.21974	0.0862674	0.00161112	2.79287
Racgap1	0.286394	1.21959	0.0862131	0.0479383	1.31932
Ssr3	0.286002	1.21926	0.0860951	1.74218e-08	7.75891
Spdl1	0.285697	1.219	0.0860034	0.0336313	1.47326
Gm9769::Ptges3	0.285676	1.21898	0.085997	0.00114167	2.94246
Cdk2ap1	0.285613	1.21893	0.0859782	0.00370233	2.43152
Trappc4	0.285411	1.21876	0.0859174	0.0018047	2.74359
AI846148	0.285317	1.21868	0.0858889	0.00603626	2.21923
Trip12	0.285304	1.21867	0.0858852	0.00935943	2.02875
Taf1	0.285302	1.21867	0.0858845	0.0306248	1.51393
Megf9	0.285191	1.21857	0.085851	0.0440767	1.35579
Polr3d	0.285041	1.21845	0.085806	0.00386692	2.41264
Ubqln1	0.284897	1.21832	0.0857625	6.08377e-08	7.21583
Hat1	0.284868	1.2183	0.0857537	0.0247854	1.6058
Eif4e	0.284852	1.21829	0.085749	0.000273954	3.56232
Cct6a	0.284721	1.21817	0.0857097	0.000110985	3.95474
Csnk2a2	0.284695	1.21815	0.0857017	0.0009573	3.01895
Manf	0.28469	1.21815	0.0857002	0.00562683	2.24974
Sema6b	0.28467	1.21813	0.0856941	0.00257208	2.58972
Rbms1	0.284645	1.21811	0.0856865	0.00028208	3.54963
Prelid1	0.284577	1.21805	0.0856663	0.00203272	2.69192
Lzic	0.284405	1.21791	0.0856144	0.00629493	2.20101
Arap2	0.284246	1.21777	0.0855666	0.0373703	1.42747
Dicer1	0.283834	1.21743	0.0854426	0.00171146	2.76663
Suv39h1	0.283292	1.21697	0.0852794	7.84848e-05	4.10521
Tmem129	0.283272	1.21695	0.0852733	0.0197421	1.70461
Nup107	0.283107	1.21681	0.0852238	0.00299102	2.52418
Crnkl1	0.283028	1.21675	0.0851999	0.00199404	2.70027
Cdr2l	0.283014	1.21673	0.0851957	0.0146802	1.83327
Tnfaip1	0.283005	1.21673	0.085193	9.86431e-07	6.00593
Denr	0.282998	1.21672	0.0851908	0.00814612	2.08905
Psmc2	0.28274	1.2165	0.0851134	0.00150026	2.82383
Kri1	0.282726	1.21649	0.085109	0.00223064	2.65157
Ccdc124	0.282588	1.21638	0.0850675	0.0237357	1.6246
Ppm1g	0.282588	1.21637	0.0850674	0.000934021	3.02964
Abhd11	0.282576	1.21637	0.085064	0.0172067	1.7643
Rad54l2	0.28238	1.2162	0.0850047	0.0494352	1.30596
Rpf2	0.282203	1.21605	0.0849515	0.00712734	2.14707
Naa50	0.28188	1.21578	0.0848544	0.000202429	3.69373
Dusp6	0.281166	1.21518	0.0846394	0.00801631	2.09603
Anapc1	0.281133	1.21515	0.0846295	0.0100051	1.99978
Mdm1	0.281018	1.21505	0.084595	0.0460993	1.33631
Tomm70a	0.280566	1.21467	0.0844588	8.05134e-05	4.09413
Amd1	0.280357	1.2145	0.084396	0.0121969	1.91375
Mcm4	0.28008	1.21426	0.0843126	0.0154231	1.81183
Rad23b	0.279711	1.21395	0.0842013	1.50253e-05	4.82318
Rpap3	0.279701	1.21394	0.0841983	0.003254	2.48758
Asb1	0.279691	1.21393	0.0841952	0.00572113	2.24252
Dnajb11	0.279653	1.2139	0.0841839	0.000788104	3.10342
Arhgef40	0.279379	1.21367	0.0841014	5.55966e-07	6.25495
Dpy19l1	0.279252	1.21357	0.0840632	5.6093e-05	4.25109
Upf1	0.279233	1.21355	0.0840574	3.39712e-05	4.46889
Gspt1	0.279078	1.21342	0.0840109	6.92279e-05	4.15972
Klhl5	0.278894	1.21326	0.0839556	0.0121245	1.91634
Cnih1	0.278752	1.21315	0.0839128	0.00082346	3.08436
Klhdc4	0.278368	1.21282	0.083797	0.0116126	1.93507
Polr1a	0.278116	1.21261	0.0837213	0.00266038	2.57506
Myo19	0.278102	1.2126	0.0837171	0.00459387	2.33782
Farp1	0.277891	1.21242	0.0836535	0.00288006	2.5406
Tgfb1	0.277884	1.21242	0.0836515	0.00421469	2.37523
Ttc7	0.277024	1.21169	0.0833924	0.000247074	3.60717
Mlph	0.277008	1.21168	0.0833877	0.000290851	3.53633
Afap1	0.276747	1.21146	0.0833091	0.00312268	2.50547
Ipo7	0.276743	1.21146	0.0833078	0.00315868	2.50049
Cib1	0.276666	1.21139	0.0832847	0.00514309	2.28878
Nsun2	0.276436	1.2112	0.0832155	1.87617e-05	4.72673
Nup35	0.275809	1.21067	0.0830269	0.0157953	1.80147
Sc5d	0.275714	1.21059	0.0829981	0.0067505	2.17066
Senp1	0.275661	1.21055	0.0829822	0.00393619	2.40492
Ube2j2	0.275615	1.21051	0.0829684	0.0237221	1.62485
Nucb2	0.275573	1.21048	0.0829559	0.009097	2.0411
Ccnyl1	0.275542	1.21045	0.0829463	0.00961055	2.01725
Dip2a	0.275457	1.21038	0.0829208	0.0228808	1.64053
Pno1	0.275238	1.21019	0.082855	0.0107435	1.96885
Otud7b	0.274946	1.20995	0.082767	0.000372989	3.4283
Ap1s1	0.274468	1.20955	0.0826232	4.48355e-05	4.34838
Mad2l1	0.274431	1.20952	0.0826119	0.0362279	1.44096
Dck	0.274421	1.20951	0.082609	0.0178713	1.74784
Kpna1	0.274248	1.20936	0.0825568	0.00154821	2.81017
Snx7	0.274183	1.20931	0.0825374	0.00139027	2.8569
Pop4	0.274085	1.20923	0.0825077	0.0140811	1.85136
Psmd7	0.273906	1.20908	0.0824539	0.000844952	3.07317
Gps1	0.273713	1.20891	0.0823957	0.0203951	1.69047
4930461G14Rik	0.273675	1.20888	0.0823845	0.00459387	2.33782
Uba3	0.273134	1.20843	0.0822215	4.22563e-06	5.37411
Noc4l	0.272595	1.20798	0.0820593	0.000896112	3.04764
Slc29a1	0.272581	1.20797	0.0820551	0.000572457	3.24226
Lrrc16a	0.272401	1.20782	0.082001	0.00319852	2.49505
Ddx27	0.272108	1.20757	0.0819127	0.000828263	3.08183
Dph6	0.272105	1.20757	0.0819118	0.0190199	1.72079
Timm17a	0.272023	1.2075	0.081887	0.029901	1.52431
Ric8	0.271855	1.20736	0.0818366	0.000129861	3.88652
Wdr90	0.271805	1.20732	0.0818215	0.0121546	1.91526
Micall1	0.27164	1.20718	0.0817719	0.00345	2.46218
Med14	0.271438	1.20701	0.0817111	0.0495955	1.30456
Myl12a	0.27129	1.20689	0.0816665	5.37249e-05	4.26982
Smim15	0.271075	1.20671	0.0816016	0.000416656	3.38022
Casp8ap2	0.270962	1.20661	0.0815677	0.0392366	1.40631
Cyld	0.270906	1.20657	0.0815507	0.0111626	1.95223
Tex2	0.270737	1.20642	0.0814998	0.000530323	3.27546
Mybbp1a	0.270431	1.20617	0.0814079	0.000509935	3.29249
Gm13123::Gcn1l1	0.270413	1.20615	0.0814024	0.0186169	1.73009
Ap2a1	0.270361	1.20611	0.0813868	4.89621e-06	5.31014
Xpnpep1	0.270331	1.20608	0.0813776	2.03672e-06	5.69107
Hspbap1	0.270197	1.20597	0.0813374	0.0121695	1.91473
Cap1	0.270093	1.20589	0.0813062	4.54207e-05	4.34275
Slc25a22	0.269954	1.20577	0.0812642	0.0188877	1.72382
Tmem109	0.269862	1.20569	0.0812366	0.00625479	2.20379
Picalm	0.269824	1.20566	0.0812251	2.48068e-06	5.60543
Arpc1b::Gm5637	0.269394	1.2053	0.0810956	0.000141885	3.84806
Dusp11	0.269207	1.20514	0.0810393	0.00469028	2.3288
Usp12	0.268626	1.20466	0.0808644	0.0107984	1.96664
Tgfbr1	0.268533	1.20458	0.0808366	0.0148602	1.82797
Esyt2	0.268486	1.20454	0.0808223	0.00822425	2.0849
Srpr	0.268266	1.20436	0.080756	9.74171e-06	5.01136
Acbd3	0.268227	1.20433	0.0807443	0.000367435	3.43482
Chpf	0.26817	1.20428	0.0807273	0.00259298	2.5862
Nop14	0.267923	1.20407	0.0806528	0.000179616	3.74566
Atp13a3	0.267732	1.20391	0.0805955	0.0464139	1.33335
Myc	0.267646	1.20384	0.0805693	5.52766e-05	4.25746
Plaa	0.267601	1.2038	0.080556	2.64406e-05	4.57773
Actr1b	0.267268	1.20353	0.0804558	2.85753e-07	6.54401
Cct7	0.267173	1.20345	0.0804271	5.84225e-05	4.23342
Slc35e1	0.267118	1.2034	0.0804105	0.00029539	3.5296
Rbm15	0.266952	1.20326	0.0803604	0.00625713	2.20363
Eif2s3x	0.266919	1.20324	0.0803505	0.0398243	1.39985
Edem3	0.266423	1.20282	0.0802014	0.0315644	1.5008
Reep5	0.2664	1.2028	0.0801944	0.000109769	3.95952
Palm3	0.266368	1.20278	0.0801848	0.00991155	2.00386
Rnf19b	0.266173	1.20261	0.0801259	0.00996491	2.00153
Car5b	0.265882	1.20237	0.0800385	0.00239533	2.62063
Nubp1	0.265445	1.20201	0.0799068	0.0219853	1.65787
Cmas	0.265393	1.20196	0.0798912	0.00107247	2.96961
Clip2	0.265301	1.20189	0.0798634	0.00241996	2.61619
Celf2	0.265296	1.20188	0.0798621	0.0116107	1.93514
Prkar2a	0.265237	1.20183	0.0798444	0.0112926	1.94721
E2f1	0.265045	1.20167	0.0797865	0.0321681	1.49257
Tor2a	0.265029	1.20166	0.0797816	0.0189276	1.72291
Sec13	0.264994	1.20163	0.0797711	0.000180489	3.74355
Inpp5b	0.26443	1.20116	0.0796013	0.0163908	1.7854
Gstm5	0.264171	1.20095	0.0795233	0.00239883	2.62
Gpsm1	0.263924	1.20074	0.0794491	0.0392398	1.40627
Klc2	0.263802	1.20064	0.0794122	0.013233	1.87834
Ino80e	0.263712	1.20056	0.0793852	0.00194989	2.70999
Tpst1	0.263513	1.2004	0.0793253	0.0441225	1.35534
Herpud1	0.263468	1.20036	0.0793118	0.000140104	3.85355
Tjap1	0.263202	1.20014	0.0792316	0.000423691	3.37295
Mdh2	0.262965	1.19994	0.0791604	0.000210894	3.67594
Utp14a	0.26295	1.19993	0.0791558	0.00137096	2.86297
Kif5b	0.262469	1.19953	0.0790111	0.00749453	2.12526
Tsfm	0.262258	1.19935	0.0789475	0.00516109	2.28726
Dzip1l	0.262161	1.19927	0.0789183	0.000184508	3.73399
Psd	0.261927	1.19908	0.0788478	0.0478889	1.31977
Pin1	0.261599	1.19881	0.0787491	0.00471832	2.32621
Pwwp2b	0.261406	1.19865	0.0786909	0.0250783	1.6007
Nfkb2	0.261278	1.19854	0.0786524	4.66032e-05	4.33158
Slc25a37	0.261177	1.19846	0.0786222	0.0239975	1.61983
Zc3h15	0.261007	1.19831	0.0785709	0.00118369	2.92676
Cdv3	0.260716	1.19807	0.0784833	0.00133738	2.87374
Psma7	0.260673	1.19804	0.0784703	0.00571615	2.2429
Tpm3	0.260544	1.19793	0.0784317	0.00107885	2.96704
Gtpbp4	0.260457	1.19786	0.0784055	0.00069173	3.16006
Fam203a	0.259958	1.19744	0.0782552	0.0100823	1.99644
Slc23a2	0.259889	1.19739	0.0782344	0.0313223	1.50415
Dok1	0.25977	1.19729	0.0781984	0.00904629	2.04353
Ogdh	0.25974	1.19726	0.0781895	9.55401e-08	7.01981
Wdr5	0.2594	1.19698	0.0780873	0.00199844	2.69931
Blzf1	0.259396	1.19698	0.0780859	0.0268395	1.57123
Syde1	0.259143	1.19677	0.0780098	0.000695764	3.15754
Nup54	0.259028	1.19667	0.0779753	0.0350837	1.45489
Elovl6	0.259006	1.19665	0.0779685	0.00528475	2.27698
Lsm1	0.258982	1.19663	0.0779612	0.0102412	1.98965
Gm20267::Cisd3	0.258853	1.19653	0.0779225	0.0411962	1.38514
Xpo1	0.258813	1.19649	0.0779104	0.00124243	2.90573
Smn1	0.258765	1.19645	0.0778961	0.0159007	1.79858
Mapkap1	0.258709	1.19641	0.0778793	0.000107918	3.96691
Casp3	0.258687	1.19639	0.0778725	0.000165832	3.78033
Ptgs1	0.25868	1.19638	0.0778704	0.000702043	3.15364
Psmc1	0.258592	1.19631	0.077844	0.0046951	2.32836
Fam107b	0.25842	1.19617	0.0777921	1.06064e-05	4.97443
Snhg6	0.258296	1.19607	0.0777548	0.00309893	2.50879
Ccdc41	0.258265	1.19604	0.0777454	0.00841844	2.07477
Gcsh	0.25824	1.19602	0.0777379	0.0155513	1.80823
Lrrc20	0.258235	1.19601	0.0777364	0.0106595	1.97226
Cndp2	0.258228	1.19601	0.0777345	0.00501911	2.29937
Slc38a2	0.258123	1.19592	0.0777027	0.0114189	1.94238
Trim8	0.258049	1.19586	0.0776806	0.000177161	3.75163
Hipk1	0.257571	1.19546	0.0775366	0.0346747	1.45999
Hsp90b1	0.257518	1.19542	0.0775207	0.000247776	3.60594
D5Ertd579e	0.257511	1.19541	0.0775184	0.0164178	1.78468
Qk	0.257014	1.195	0.077369	0.00296061	2.52862
Ccnc	0.256775	1.1948	0.077297	0.00963047	2.01635
Zdhhc13	0.256758	1.19479	0.0772918	0.0102305	1.9901
Nae1	0.256726	1.19476	0.0772821	6.37163e-05	4.19575
Gmnn	0.256658	1.19471	0.0772618	0.0317204	1.49866
Tbl3	0.256551	1.19462	0.0772297	0.0106881	1.9711
Eif1a	0.25603	1.19419	0.0770728	3.09807e-05	4.50891
Nfkb1	0.255786	1.19399	0.0769993	4.63824e-05	4.33365
Tor3a	0.255779	1.19398	0.0769971	0.0373872	1.42728
Spred3	0.255765	1.19397	0.0769929	0.0309927	1.50874
Bzw1	0.255751	1.19396	0.0769886	3.75575e-05	4.4253
Erf	0.255531	1.19378	0.0769225	0.0185633	1.73134
Bud31	0.255483	1.19374	0.0769082	0.00265461	2.576
Actg1	0.255337	1.19361	0.076864	0.0255419	1.59275
Ppard::1810013A23Rik	0.255186	1.19349	0.0768186	0.000807059	3.09309
Prpf31	0.254905	1.19326	0.0767341	0.00779576	2.10814
Ptpre	0.254656	1.19305	0.076659	0.00641689	2.19268
Elavl1	0.254325	1.19278	0.0765594	4.74205e-05	4.32403
Unc45a	0.254208	1.19268	0.0765244	0.00903845	2.04391
Sik3	0.254169	1.19265	0.0765125	0.00850442	2.07036
Wdr74	0.253416	1.19203	0.0762857	0.0118928	1.92472
Ipo5	0.253158	1.19181	0.0762081	0.00108652	2.96396
Wdr3	0.253054	1.19173	0.0761767	0.000330318	3.48107
Fbxo45	0.252863	1.19157	0.0761194	0.00542179	2.26586
Sh3tc1	0.252758	1.19148	0.0760878	0.000225397	3.64705
Lrrk1	0.252416	1.1912	0.0759847	0.00646979	2.18911
Lmtk2	0.252277	1.19109	0.0759429	0.0327187	1.4852
Akt3	0.252192	1.19102	0.0759173	0.0265328	1.57622
Eif2s1	0.252189	1.19101	0.0759164	0.000873916	3.05853
Net1	0.252082	1.19092	0.0758843	6.07465e-05	4.21648
Hspa9	0.251975	1.19084	0.075852	0.00120033	2.9207
Clic4	0.251876	1.19075	0.0758222	0.00228482	2.64115
Pycr2	0.251733	1.19064	0.0757793	0.00431658	2.36486
Vegfa	0.251704	1.19061	0.0757705	0.00724082	2.14021
Hras	0.25168	1.19059	0.0757633	0.0123906	1.90691
Frrs1	0.251593	1.19052	0.0757371	0.00206938	2.68416
2210018M11Rik	0.251546	1.19048	0.075723	0.0385627	1.41383
1810055G02Rik	0.251028	1.19005	0.0755669	0.00285063	2.54506
Cstf2	0.250942	1.18998	0.0755412	0.0241041	1.61791
Ncbp1	0.250878	1.18993	0.0755218	2.44193e-05	4.61227
Obfc1	0.250704	1.18979	0.0754695	0.00468985	2.32884
Dync1li1	0.250688	1.18977	0.0754647	0.000317448	3.49833
Cenpt	0.250238	1.1894	0.0753293	0.00245176	2.61052
Fam49b	0.250166	1.18934	0.0753074	0.00044151	3.35506
Ppp1r2	0.249993	1.1892	0.0752554	0.009097	2.0411
Gss	0.249816	1.18906	0.0752021	0.0468372	1.32941
Snapc3	0.249774	1.18902	0.0751894	0.0235571	1.62788
Kpnb1	0.249676	1.18894	0.07516	0.000879827	3.0556
Nr1d1	0.249509	1.1888	0.0751097	0.0435549	1.36096
Nfe2l1	0.249478	1.18878	0.0751005	3.70699e-06	5.43098
Ntmt1	0.249255	1.18859	0.0750334	0.00439199	2.35734
B4galt7	0.249033	1.18841	0.0749664	0.0128644	1.89061
Zdhhc9	0.248843	1.18825	0.0749092	0.0099023	2.00426
Slc6a8	0.24824	1.18776	0.0747276	0.00710934	2.14817
Xpot	0.248202	1.18773	0.0747161	0.00426658	2.36992
Ap3m1	0.248082	1.18763	0.07468	0.0139674	1.85489
4930453N24Rik	0.247985	1.18755	0.0746509	0.0102395	1.98972
Gm20056::Chp1	0.247786	1.18738	0.0745911	0.00425762	2.37083
Polr1e	0.247777	1.18738	0.0745884	0.0269781	1.56899
Gart	0.247518	1.18716	0.0745104	0.000922779	3.0349
2410016O06Rik	0.247315	1.187	0.0744492	0.0379869	1.42037
Tssc1	0.246874	1.18663	0.0743163	0.0268998	1.57025
Rai14	0.246545	1.18636	0.0742173	0.000533137	3.27316
Nme1	0.246514	1.18634	0.074208	0.0348152	1.45823
Sike1	0.246358	1.18621	0.074161	0.0299806	1.52316
Ssr2	0.246157	1.18604	0.0741005	0.000887408	3.05188
Pdap1	0.246085	1.18598	0.074079	0.00251342	2.59973
Arl13b	0.246001	1.18592	0.0740536	0.0387175	1.41209
Sertad1	0.24586	1.1858	0.0740111	0.0250821	1.60064
Tnk2	0.245778	1.18573	0.0739867	4.39017e-05	4.35752
Nupl1	0.245695	1.18566	0.0739617	0.0244942	1.61094
Ppp2r2a	0.245645	1.18562	0.0739465	0.000189169	3.72315
Grwd1	0.245597	1.18558	0.0739322	0.00348716	2.45753
Mapkapk2	0.245585	1.18557	0.0739285	0.00295112	2.53001
Ccdc137	0.245407	1.18543	0.0738749	0.0362774	1.44036
Kdm6b	0.245311	1.18535	0.073846	0.00378208	2.42227
Isg20	0.245255	1.1853	0.0738291	0.00576129	2.23948
Pacsin2	0.244974	1.18507	0.0737445	8.06209e-05	4.09355
Agl	0.244802	1.18493	0.0736926	0.0137899	1.86044
Mia3	0.244366	1.18457	0.0735614	0.0114449	1.94139
4930503L19Rik	0.244159	1.1844	0.0734992	0.0348899	1.4573
Parp2	0.244138	1.18438	0.0734927	0.0212918	1.67179
Kctd9	0.24411	1.18436	0.0734843	0.0399414	1.39858
Zcchc2	0.244051	1.18431	0.0734668	0.0341746	1.4663
Stk38l	0.243908	1.1842	0.0734236	0.0159515	1.7972
Rabgef1	0.243777	1.18409	0.0733841	0.00745344	2.12764
Utp15	0.243109	1.18354	0.0731831	0.00441426	2.35514
Ndel1	0.242977	1.18343	0.0731435	0.00167139	2.77692
Prrc1	0.242726	1.18323	0.0730678	0.00134564	2.87107
Ap1ar	0.242722	1.18322	0.0730665	0.000164449	3.78397
Rpn2	0.242479	1.18302	0.0729935	0.00172789	2.76248
Rab6a	0.241766	1.18244	0.0727788	0.0040817	2.38916
Ppfibp1	0.241612	1.18231	0.0727324	0.0127124	1.89577
Rdx	0.241236	1.182	0.0726193	0.00349207	2.45692
8430427H17Rik	0.241093	1.18189	0.0725763	0.00121247	2.91633
Unc13b	0.240754	1.18161	0.0724742	0.0341939	1.46605
Timm50	0.24058	1.18147	0.0724217	0.0278627	1.55498
Optn	0.240478	1.18138	0.0723912	6.15612e-05	4.21069
Adprh	0.240468	1.18138	0.072388	0.0135267	1.86881
Chd4	0.240307	1.18124	0.0723395	0.00757722	2.12049
Rapgef1	0.240097	1.18107	0.0722765	0.0018047	2.74359
Akt1	0.23993	1.18094	0.072226	0.00258188	2.58806
Gfm1	0.239326	1.18044	0.0720444	0.00103394	2.9855
Rab3gap2	0.239242	1.18037	0.0720191	0.0074935	2.12532
Mina	0.239041	1.18021	0.0719584	0.0485858	1.31349
Aida	0.238932	1.18012	0.0719257	0.00955208	2.0199
Stard3nl	0.238873	1.18007	0.0719079	0.0217637	1.66227
Cinp	0.238839	1.18004	0.0718978	0.0381357	1.41867
Wsb2	0.238604	1.17985	0.071827	0.000829175	3.08135
Atic	0.238553	1.17981	0.0718115	0.0013991	2.85415
Gm2a	0.238259	1.17957	0.0717231	0.00865711	2.06263
2700029M09Rik	0.237774	1.17917	0.0715772	0.0281173	1.55103
Utp18	0.237567	1.179	0.0715149	0.001666	2.77833
St3gal1	0.237389	1.17886	0.0714611	0.00157065	2.80392
Polr3e	0.237248	1.17874	0.0714187	0.0012987	2.88649
Ptges2	0.237104	1.17862	0.0713754	0.0471705	1.32633
Nol9	0.237103	1.17862	0.071375	0.00124316	2.90547
Spty2d1	0.237011	1.17855	0.0713473	0.00582709	2.23455
Shq1	0.236765	1.17835	0.0712733	0.0180872	1.74263
Uxs1	0.236613	1.17822	0.0712276	0.00773061	2.11179
Trim16	0.235976	1.1777	0.071036	0.0113979	1.94318
Mtpn	0.235724	1.1775	0.0709601	0.000726424	3.13881
Sept2	0.235625	1.17742	0.0709303	8.04011e-06	5.09474
Arhgef7	0.23555	1.17736	0.0709075	0.00482767	2.31626
Phc2	0.235519	1.17733	0.0708984	0.000151108	3.82071
Slc35c1	0.235345	1.17719	0.0708458	0.0205447	1.6873
Golt1b	0.235327	1.17717	0.0708404	0.00287062	2.54202
Rc3h2	0.23531	1.17716	0.0708355	0.036145	1.44195
Zc3h7a	0.235022	1.17692	0.0707488	0.0169969	1.76963
Gapvd1	0.234728	1.17668	0.0706602	0.00559372	2.2523
Twf1::Gm4887	0.2345	1.1765	0.0705917	0.000229523	3.63917
Golga3	0.234158	1.17622	0.0704885	0.0117894	1.92851
Oxsr1	0.234115	1.17618	0.0704755	3.28729e-05	4.48316
Atxn2	0.234101	1.17617	0.0704715	0.0272758	1.56422
Gpatch4	0.233802	1.17593	0.0703814	0.0146542	1.83404
Tbc1d10b	0.233491	1.17568	0.0702879	0.00118215	2.92733
Zbtb7b	0.233152	1.1754	0.0701858	0.00471832	2.32621
Mboat1	0.233055	1.17532	0.0701565	0.000103356	3.98567
Desi2	0.23258	1.17493	0.0700135	0.0253503	1.59602
Hprt	0.232227	1.17465	0.0699072	0.0014348	2.84321
Parl	0.232213	1.17464	0.0699032	0.0121087	1.9169
Pafah1b2	0.232181	1.17461	0.0698934	1.24582e-05	4.90454
Pigm	0.232128	1.17457	0.0698775	0.00225017	2.64778
Gorasp2	0.23144	1.17401	0.0696704	3.562e-05	4.44831
Npc1	0.231337	1.17392	0.0696394	0.0157388	1.80303
Katnbl1	0.231063	1.1737	0.0695568	0.01329	1.87647
Icam1	0.230895	1.17356	0.0695064	0.0359304	1.44454
Purb	0.23087	1.17354	0.0694987	0.03339	1.47638
Smyd5	0.23084	1.17352	0.0694898	0.00267712	2.57233
Gfm2	0.230651	1.17336	0.0694329	0.0379341	1.42097
Scyl2	0.23041	1.17317	0.0693603	0.00773061	2.11179
Gtf2e2	0.230021	1.17285	0.0692432	0.0228918	1.64032
Sh3bgrl2	0.229994	1.17283	0.069235	0.00769279	2.11392
Fpgs	0.229962	1.1728	0.0692254	0.029901	1.52431
Cyb561	0.229929	1.17278	0.0692154	0.0139337	1.85593
Sae1	0.229915	1.17277	0.0692113	0.0134005	1.87288
Blcap	0.229622	1.17253	0.0691231	0.00880932	2.05506
Mpp6	0.229437	1.17238	0.0690675	0.0246549	1.6081
Tmem39a	0.229087	1.17209	0.0689622	0.00597511	2.22365
Ttc37	0.229086	1.17209	0.0689618	0.0317095	1.49881
Sbds	0.22901	1.17203	0.0689388	0.00603447	2.21936
C77080	0.228877	1.17192	0.0688987	0.00017791	3.7498
Clpb	0.228778	1.17184	0.068869	0.0308711	1.51045
Usp42	0.228522	1.17163	0.0687921	0.0328766	1.48311
Mrpl12	0.228485	1.1716	0.0687809	0.046927	1.32858
Hspa14	0.228469	1.17159	0.068776	0.000926501	3.03315
Cgrrf1	0.228389	1.17153	0.0687519	0.0474556	1.32371
Actl6a	0.228072	1.17127	0.0686566	0.00275329	2.56015
Traf3	0.227831	1.17107	0.0685839	0.0151397	1.81988
Abca7	0.227826	1.17107	0.0685824	0.0027608	2.55897
Ddx19b	0.227654	1.17093	0.0685306	0.0303222	1.51824
Vac14	0.227638	1.17092	0.0685257	0.000684717	3.16449
Eif1ad	0.227614	1.1709	0.0685186	0.00213255	2.6711
Itsn1	0.227481	1.17079	0.0684785	0.0034797	2.45846
Scd1	0.227195	1.17056	0.0683924	0.0145556	1.83697
Cdk8	0.227126	1.1705	0.0683716	0.00157065	2.80392
Aprt	0.227107	1.17049	0.0683659	0.0137675	1.86114
Clns1a	0.227008	1.1704	0.0683361	0.00298096	2.52564
Rdh11	0.226717	1.17017	0.0682486	0.0274625	1.56126
Cstf3	0.226388	1.1699	0.0681495	0.00366552	2.43586
Ghitm	0.226008	1.16959	0.0680351	1.00456e-05	4.99802
Cyb5r1	0.225552	1.16922	0.0678979	0.0150737	1.82178
Reps1	0.225138	1.16889	0.0677734	0.0308231	1.51112
Slc35d1	0.224813	1.16863	0.0676755	0.0225103	1.64762
Rap1gds1	0.224797	1.16861	0.0676708	0.000211583	3.67452
Cpsf2	0.224649	1.16849	0.0676259	0.0023243	2.63371
Sema3b	0.224635	1.16848	0.0676218	0.00932753	2.03023
Pde4dip	0.224625	1.16847	0.0676187	0.022293	1.65183
Leprotl1	0.224603	1.16846	0.0676122	0.00835184	2.07822
Klhl2	0.223984	1.16795	0.0674258	0.0130333	1.88494
Usp16	0.223837	1.16784	0.0673816	0.0087085	2.06006
Hsf2	0.223825	1.16783	0.067378	0.0122956	1.91025
Bicd2	0.223531	1.16759	0.0672897	0.00375861	2.42497
Ppp1r10	0.22322	1.16734	0.0671958	0.0350535	1.45527
Ggps1	0.222993	1.16715	0.0671275	0.0468444	1.32934
Actr2	0.222888	1.16707	0.0670958	2.23776e-05	4.65019
Cct8	0.222748	1.16695	0.0670537	0.000386432	3.41293
Wwtr1	0.222677	1.1669	0.0670324	0.019534	1.70921
Pdia6	0.222608	1.16684	0.0670115	0.00849263	2.07096
Smchd1	0.222311	1.1666	0.0669224	0.0492893	1.30725
Itpripl2	0.221697	1.1661	0.0667375	0.0286283	1.5432
Vangl1	0.221431	1.16589	0.0666573	0.0209958	1.67787
Cherp	0.221234	1.16573	0.0665982	0.00222662	2.65235
Sbno1	0.221201	1.1657	0.0665881	0.0286207	1.54332
Als2	0.221086	1.16561	0.0665535	0.0242961	1.61446
[truncated: 2,482 more rows]

## Sheet: legend
Dataset EV1
ROCK1 and ROCK2-induced changes in gene expression relative to control cells (related to Fig 4).
